# Supplementary material for: Proteomic Analysis of Plasma-Derived Extracellular Vesicles From Mice With Echinococcus granulosus at Different Infection Stages and Their Immunomodulatory Functions
Source: Front Cell Infect Microbiol. 2022 Mar 10;12:805010. doi: 10.3389/fcimb.2022.805010 (PMC8960237; doi:10.3389/fcimb.2022.805010)
Supplement: Supplementary file 2 [file Table_1.xlsx]

## Sheet: Sheet1
supplementary table 1: Complete proteomic data was from mouse-derived proteins in mice infected with plasma EVs at different stages.																															S1 File. Complete proteomic data set from mouse-derived proteins in mice infected with plasma exosomes at different stages.
Protein accession	Protein description	Gene name	Sequence coverage [%]	Mol. weight [kDa]	Score	MS/MS Counts	Peptides	Unique peptides	MS/MS Count rep1_0	MS/MS Count rep1_20	MS/MS Count rep1_7	MS/MS Count rep2_0	MS/MS Count rep2_20	MS/MS Count rep2_7	MS/MS Count rep3_0	MS/MS Count rep3_20	MS/MS Count rep3_7	Peptides rep1_0	Peptides rep1_20	Peptides rep1_7	Peptides rep2_0	Peptides rep2_20	Peptides rep2_7	Peptides rep3_0	Peptides rep3_20	Peptides rep3_7	Unique peptides rep1_0	Unique peptides rep1_20	Unique peptides rep1_7	Unique peptides rep2_0	Unique peptides rep2_20	Unique peptides rep2_7	Unique peptides rep3_0	Unique peptides rep3_20	Unique peptides rep3_7	LFQ intensity rep1_0	LFQ intensity rep1_20	LFQ intensity rep1_7	LFQ intensity rep2_0	LFQ intensity rep2_20	LFQ intensity rep2_7	LFQ intensity rep3_0	LFQ intensity rep3_20	LFQ intensity rep3_7	rep1_0	rep1_20	rep1_7	rep2_0	rep2_20
A2A6A1	G patch domain-containing protein 8 OS=Mus musculus OX=10090 GN=Gpatch8 PE=1 SV=1	Gpatch8	1.1	164.99	-2	0	1	1	0	0	0	0	0	0	0	0	0	1	0	0	0	0	0	0	0	0	1	0	0	0	0	0	0	0	0	0	0	0	0	0	0	0	0	0
A2A6H3	F-box only protein 47 OS=Mus musculus OX=10090 GN=Fbxo47 PE=2 SV=2	Fbxo47	6	51.373	-2	1	2	2	0	0	0	0	0	0	0	0	1	0	0	0	0	1	0	0	0	1	0	0	0	0	1	0	0	0	1	0	0	0	0	0	0	0	0	6950400
A2A8L5	Receptor-type tyrosine-protein phosphatase F OS=Mus musculus OX=10090 GN=Ptprf PE=1 SV=1	Ptprf	2.9	211.49	7.0166	6	4	4	0	2	1	0	0	1	0	1	1	0	2	2	0	0	3	0	3	3	0	2	2	0	0	3	0	3	3	0	0	5235500	0	0	5365500	0	0	5690700			0.964
A2AEP0	Odorant-binding protein 1b OS=Mus musculus OX=10090 GN=Obp1b PE=1 SV=1	Obp1b	42.7	19.394	33.338	13	6	6	0	1	3	0	1	2	0	4	2	0	2	4	1	2	5	1	6	5	0	2	4	1	2	5	1	6	5	0	27131000	29168000	0	20979000	23949000	0	59248000	27959000		0.864	0.929		0.668
A2AQP0	Myosin-7B OS=Mus musculus OX=10090 GN=Myh7b PE=3 SV=1	Myh7b	0.8	221.49	-2	0	1	1	0	0	0	0	0	0	0	0	0	0	0	0	0	0	0	1	1	0	0	0	0	0	0	0	1	1	0	0	0	0	0	0	0	0	0	0
A2AUM9	Centrosomal protein of 152 kDa OS=Mus musculus OX=10090 GN=Cep152 PE=1 SV=1	Cep152	0.7	196.53	-2	0	1	1	0	0	0	0	0	0	0	0	0	0	0	1	1	0	0	1	0	1	0	0	1	1	0	0	1	0	1	0	0	0	0	0	0	0	0	0
A2AVA0	Sushi, von Willebrand factor type A, EGF and pentraxin domain-containing protein 1 OS=Mus musculus OX=10090 GN=Svep1 PE=1 SV=1	Svep1	2.4	387.45	15.477	5	5	5	1	0	0	0	1	0	1	2	0	1	1	1	1	1	0	2	2	1	1	1	1	1	1	0	2	2	1	0	0	0	0	0	0	7995100	0	0
A6BLY7	Keratin, type I cytoskeletal 28 OS=Mus musculus OX=10090 GN=Krt28 PE=1 SV=1	Krt28	3.5	50.346	-2	0	2	1	0	0	0	0	0	0	0	0	0	1	1	2	0	1	1	0	1	2	0	0	1	0	0	0	0	0	1	0	0	0	0	0	0	0	0	0
A6H6E2	Multimerin-2 OS=Mus musculus OX=10090 GN=Mmrn2 PE=1 SV=1	Mmrn2	2.1	105.21	7.0731	4	1	1	0	1	1	0	1	1	0	0	0	0	1	1	0	1	1	0	0	1	0	1	1	0	1	1	0	0	1	0	0	0	0	0	0	0	0	3320900
A6H6E9	Tetratricopeptide repeat protein 23-like OS=Mus musculus OX=10090 GN=Ttc23l PE=2 SV=1	Ttc23l	3.3	51.532	-2	0	1	1	0	0	0	0	0	0	0	0	0	0	0	0	0	1	0	0	1	1	0	0	0	0	1	0	0	1	1	0	0	0	0	0	0	0	0	0
B1AT66	Monocarboxylate transporter 7 OS=Mus musculus OX=10090 GN=Slc16a6 PE=1 SV=1	Slc16a6	1.8	66.235	-2	0	1	1	0	0	0	0	0	0	0	0	0	0	1	1	0	1	1	0	1	1	0	1	1	0	1	1	0	1	1	0	0	0	0	0	0	0	0	0
B2RPV6	Multimerin-1 OS=Mus musculus OX=10090 GN=Mmrn1 PE=1 SV=2	Mmrn1	32	136.1	323.31	180	33	33	11	33	19	12	24	20	18	23	20	15	29	22	14	22	22	18	26	24	15	29	22	14	22	22	18	26	24	432770000	430210000	224850000	319790000	327930000	210490000	300440000	305400000	264820000	1.383	1.375	0.718	1.022	1.048
B2RRF6	Zinc finger protein 518A OS=Mus musculus OX=10090 GN=Znf518a PE=2 SV=1	Znf518a	0.7	165.6	-2	0	1	1	0	0	0	0	0	0	0	0	0	1	0	0	1	0	0	1	0	0	1	0	0	1	0	0	1	0	0	0	0	0	0	0	0	0	0	0
E9PV24	Fibrinogen alpha chain OS=Mus musculus OX=10090 GN=Fga PE=1 SV=1	Fga	41.3	87.428	323.31	135	26	26	14	19	16	20	12	13	17	14	10	17	23	22	19	21	21	19	22	21	17	23	22	19	21	21	19	22	21	776500000	1135200000	566370000	640500000	442300000	582540000	695020000	538530000	469510000	1.195	1.748	0.872	0.986	0.681
E9PZ19	Protein turtle homolog B OS=Mus musculus OX=10090 GN=Igsf9b PE=1 SV=1	Igsf9b	1	144.95	-2	0	1	1	0	0	0	0	0	0	0	0	0	1	1	1	1	1	1	1	1	1	1	1	1	1	1	1	1	1	1	0	0	0	0	0	0	0	0	0
E9Q3C1	C2 domain-containing protein 2 OS=Mus musculus OX=10090 GN=C2cd2 PE=1 SV=1	C2cd2	1.4	76.535	-2	0	1	1	0	0	0	0	0	0	0	0	0	0	1	1	1	0	1	1	1	1	0	1	1	1	0	1	1	1	1	0	0	0	0	0	0	0	0	0
E9Q414	Apolipoprotein B-100 OS=Mus musculus OX=10090 GN=Apob PE=1 SV=1	Apob	65.9	509.43	323.31	3420	274	272	205	452	404	297	477	419	315	458	393	193	254	256	218	261	255	216	260	255	191	252	254	216	259	253	214	258	253	50379000000	42784000000	37697000000	47731000000	46160000000	35502000000	46669000000	43904000000	33740000000	1.179	1.001	0.882	1.117	1.08
E9Q557	Desmoplakin OS=Mus musculus OX=10090 GN=Dsp PE=1 SV=1	Dsp	1.1	332.91	1.6167	3	3	3	0	1	0	1	0	0	1	0	0	0	1	0	1	0	0	2	0	0	0	1	0	1	0	0	2	0	0	0	0	0	0	0	0	9836400	0	0
E9Q7G0	Nuclear mitotic apparatus protein 1 OS=Mus musculus OX=10090 GN=Numa1 PE=1 SV=1	Numa1	0.8	235.63	-2	0	1	1	0	0	0	0	0	0	0	0	0	0	0	0	0	0	0	0	1	0	0	0	0	0	0	0	0	1	0	0	0	0	0	0	0	0	0	0
E9Q8I9	Protein furry homolog OS=Mus musculus OX=10090 GN=Fry PE=1 SV=1	Fry	0.4	339.09	1.615	0	1	1	0	0	0	0	0	0	0	0	0	0	1	1	0	1	1	0	1	1	0	1	1	0	1	1	0	1	1	0	0	0	0	0	0	0	0	0
F6ZDS4	Nucleoprotein TPR OS=Mus musculus OX=10090 GN=Tpr PE=1 SV=1	Tpr	1.2	273.99	-2	0	2	2	0	0	0	0	0	0	0	0	0	0	1	1	0	1	2	0	1	1	0	1	1	0	1	2	0	1	1	0	0	0	0	0	0	0	0	0
O08538	Angiopoietin-1 OS=Mus musculus OX=10090 GN=Angpt1 PE=1 SV=2	Angpt1	34.5	57.518	77.349	61	15	15	0	10	9	4	8	9	3	9	9	2	13	10	6	11	10	6	12	11	2	13	10	6	11	10	6	12	11	0	174550000	107530000	63849000	98774000	73473000	26192000	73834000	107390000		1.924	1.186	0.704	1.089
O08638	Myosin-11 OS=Mus musculus OX=10090 GN=Myh11 PE=1 SV=1	Myh11	5.4	227.03	-2	0	8	1	0	0	0	0	0	0	0	0	0	5	7	5	5	6	5	5	5	4	1	1	1	1	1	1	1	1	1	0	0	0	0	0	0	0	0	0
O08677	Kininogen-1 OS=Mus musculus OX=10090 GN=Kng1 PE=1 SV=1	Kng1	42.2	73.101	323.31	296	27	26	18	41	38	25	34	42	29	33	36	18	27	25	20	25	26	21	26	25	17	26	24	19	24	25	20	25	24	5350800000	1959200000	2196800000	4318000000	2048500000	2386000000	4603600000	2491900000	2457700000	1.731	0.634	0.711	1.397	0.663
O09061	Proteasome subunit beta type-1 OS=Mus musculus OX=10090 GN=Psmb1 PE=1 SV=1	Psmb1	47.5	26.372	78.107	51	9	9	7	5	3	8	6	6	8	6	2	6	5	5	8	6	6	7	6	4	6	5	5	8	6	6	7	6	4	84524000	127970000	86176000	114310000	116940000	101750000	91387000	126730000	93842000	0.806	1.221	0.822	1.09	1.115
O09159	Lysosomal alpha-mannosidase OS=Mus musculus OX=10090 GN=Man2b1 PE=1 SV=4	Man2b1	2.4	114.65	1.6319	2	2	2	0	0	1	0	1	0	0	0	0	0	1	2	0	1	0	0	0	0	0	1	2	0	1	0	0	0	0	0	0	4086900	0	0	0	0	0	0			1
O09164	Extracellular superoxide dismutase [Cu-Zn] OS=Mus musculus OX=10090 GN=Sod3 PE=1 SV=1	Sod3	42.2	27.392	73.238	24	5	5	2	1	2	4	1	1	5	4	4	2	1	1	4	2	1	5	2	2	2	1	1	4	2	1	5	2	2	0	39700000	22726000	38196000	19982000	35616000	40228000	16630000	28154000		1.317	0.754	1.267	0.663
O35350	Calpain-1 catalytic subunit OS=Mus musculus OX=10090 GN=Capn1 PE=1 SV=1	Capn1	7	82.105	6.7555	4	3	3	0	0	0	0	2	0	1	1	0	0	0	2	0	2	1	1	3	0	0	0	2	0	2	1	1	3	0	0	0	0	0	8015400	0	0	10299000	0					0.875
O35516	Neurogenic locus notch homolog protein 2 OS=Mus musculus OX=10090 GN=Notch2 PE=1 SV=1	Notch2	0.5	265.33	1.7588	1	1	1	0	0	0	0	1	0	0	0	0	0	0	0	0	1	0	0	0	0	0	0	0	0	1	0	0	0	0	0	0	0	0	0	0	0	0	0
O35598	Disintegrin and metalloproteinase domain-containing protein 10 OS=Mus musculus OX=10090 GN=Adam10 PE=1 SV=2	Adam10	1.6	83.967	6.312	2	1	1	0	1	0	0	1	0	0	0	0	0	1	1	0	1	1	0	1	1	0	1	1	0	1	1	0	1	1	0	0	0	0	0	0	0	0	1073400
O35930	Platelet glycoprotein Ib alpha chain OS=Mus musculus OX=10090 GN=Gp1ba PE=1 SV=2	Gp1ba	14.6	80.054	78.025	46	8	8	3	6	8	3	6	7	3	4	6	3	6	5	4	6	6	2	5	6	3	6	5	4	6	6	2	5	6	41843000	42077000	42634000	35791000	39496000	41258000	24068000	33242000	38807000	1.11	1.116	1.131	0.95	1.048
O35955	Proteasome subunit beta type-10 OS=Mus musculus OX=10090 GN=Psmb10 PE=1 SV=1	Psmb10	28.9	29.063	41.501	31	6	6	4	6	2	3	4	3	3	4	2	3	6	5	4	5	4	3	6	5	3	6	5	4	5	4	3	6	5	78696000	62492000	52875000	42811000	36291000	52412000	29050000	41832000	46287000	1.6	1.27	1.075	0.87	0.738
O54819	Tissue factor pathway inhibitor OS=Mus musculus OX=10090 GN=Tfpi PE=2 SV=1	Tfpi	10.1	34.986	7.8289	6	2	2	1	1	0	2	1	0	0	1	0	2	1	0	2	2	1	1	2	1	2	1	0	2	2	1	1	2	1	18657000	0	0	20011000	0	0	0	16430000	0	1.016			1.09
O54890	Integrin beta-3 OS=Mus musculus OX=10090 GN=Itgb3 PE=1 SV=2	Itgb3	9.4	86.738	10.357	7	6	6	0	3	0	0	1	1	2	0	0	0	3	2	0	3	2	2	2	1	0	3	2	0	3	2	2	2	1	0	12500000	5853600	0	5548200	5151700	0	4408700	0		1.868	0.875		0.829
O55042	Alpha-synuclein OS=Mus musculus OX=10090 GN=Snca PE=1 SV=2	Snca	11.4	14.485	2.0832	2	1	1	0	0	0	0	0	1	0	1	0	0	1	0	0	1	1	0	1	0	0	1	0	0	1	1	0	1	0	0	0	0	0	0	0	0	6984400	0
O55098	Serine/threonine-protein kinase 10 OS=Mus musculus OX=10090 GN=Stk10 PE=1 SV=2	Stk10	1.1	111.9	-2	11	1	1	0	2	2	0	2	1	0	2	2	0	1	1	0	1	1	0	1	1	0	1	1	0	1	1	0	1	1	0	0	0	0	0	0	0	0	20380000
O55234	Proteasome subunit beta type-5 OS=Mus musculus OX=10090 GN=Psmb5 PE=1 SV=3	Psmb5	10.2	28.532	3.361	8	3	3	0	2	1	0	2	1	1	1	0	1	3	1	1	3	2	2	3	2	1	3	1	1	3	2	2	3	2	0	19945000	0	0	18119000	0	15678000	0	0		1.113			1.011
O70165	Ficolin-1 OS=Mus musculus OX=10090 GN=Fcn1 PE=1 SV=1	Fcn1	53	36.298	263.92	138	16	16	12	17	15	13	16	14	12	20	19	11	16	16	11	16	14	12	15	15	11	16	16	11	16	14	12	15	15	2182100000	2535200000	2796700000	2363500000	2556300000	2187600000	2981500000	2574100000	2377100000	0.871	1.012	1.116	0.943	1.02
O70362	Phosphatidylinositol-glycan-specific phospholipase D OS=Mus musculus OX=10090 GN=Gpld1 PE=1 SV=1	Gpld1	37.2	93.254	185.91	122	23	23	13	14	12	16	13	14	15	15	10	17	15	11	15	12	13	18	13	11	17	15	11	15	12	13	18	13	11	260080000	226180000	205700000	234070000	224980000	244690000	204870000	202900000	216930000	1.159	1.008	0.916	1.043	1.002
O70372	Telomerase reverse transcriptase OS=Mus musculus OX=10090 GN=Tert PE=1 SV=1	Tert	2.1	127.98	-2	2	2	2	0	0	1	0	0	1	0	0	0	1	1	1	0	1	1	0	1	1	1	1	1	0	1	1	0	1	1	0	0	0	0	0	0	0	0	21327000
O70435	Proteasome subunit alpha type-3 OS=Mus musculus OX=10090 GN=Psma3 PE=1 SV=3	Psma3	45.5	28.405	42.251	60	13	13	4	7	9	4	9	9	4	9	5	5	9	10	6	10	10	7	10	8	5	9	10	6	10	10	7	10	8	163770000	177170000	142410000	161490000	169340000	143870000	141070000	171790000	128130000	1.054	1.14	0.916	1.039	1.089
O70570	Polymeric immunoglobulin receptor OS=Mus musculus OX=10090 GN=Pigr PE=1 SV=1	Pigr	26.8	84.998	108.55	87	15	15	7	14	9	9	8	14	9	6	11	8	12	10	10	8	12	11	8	10	8	12	10	10	8	12	11	8	10	370040000	142530000	178180000	245830000	126780000	111950000	243870000	125550000	132240000	1.986	0.765	0.956	1.319	0.68
O88200	C-type lectin domain family 11 member A OS=Mus musculus OX=10090 GN=Clec11a PE=1 SV=1	Clec11a	44.2	36.451	75.322	59	14	14	3	8	6	5	9	8	8	7	5	5	8	8	10	10	9	8	11	9	5	8	8	10	10	9	8	11	9	95411000	100140000	96294000	106720000	112960000	94716000	85689000	116180000	111740000	0.934	0.98	0.942	1.044	1.105
O88342	WD repeat-containing protein 1 OS=Mus musculus OX=10090 GN=Wdr1 PE=1 SV=3	Wdr1	2.3	66.406	2.3278	1	1	1	0	0	0	0	0	1	0	0	0	0	1	1	0	1	1	0	1	0	0	1	1	0	1	1	0	1	0	0	0	0	0	0	0	0	994030	0
O88456	Calpain small subunit 1 OS=Mus musculus OX=10090 GN=Capns1 PE=1 SV=1	Capns1	25.7	28.463	12.919	3	3	3	0	1	0	1	0	1	0	0	0	0	1	1	2	0	1	1	1	0	0	1	1	2	0	1	1	1	0	0	0	0	0	0	0	0	3725700	0
O88685	26S proteasome regulatory subunit 6A OS=Mus musculus OX=10090 GN=Psmc3 PE=1 SV=2	Psmc3	4.5	49.548	4.4156	1	1	1	0	0	0	0	1	0	0	0	0	0	0	0	0	1	0	0	1	1	0	0	0	0	1	0	0	1	1	0	0	0	0	0	0	0	0	1561800
O88737	Protein bassoon OS=Mus musculus OX=10090 GN=Bsn PE=1 SV=4	Bsn	0.3	418.84	-2	0	1	1	0	0	0	0	0	0	0	0	0	0	0	0	0	0	0	1	0	0	0	0	0	0	0	0	1	0	0	0	0	0	0	0	0	0	0	0
O88783	Coagulation factor V OS=Mus musculus OX=10090 GN=F5 PE=1 SV=1	F5	33.6	247.23	323.31	507	63	54	38	64	58	52	63	57	55	66	54	43	47	47	51	47	46	51	49	46	35	39	39	43	39	38	43	41	38	1913300000	1839300000	1788700000	1777000000	1855400000	1671900000	1718400000	2257900000	1512800000	1.054	1.013	0.986	0.979	1.022
O88947	Coagulation factor X OS=Mus musculus OX=10090 GN=F10 PE=1 SV=1	F10	37.8	54.017	323.31	164	18	18	14	18	21	17	17	19	18	17	23	13	13	15	14	16	15	13	11	15	13	13	15	14	16	15	13	11	15	1417900000	856920000	1190100000	1071600000	844690000	1050700000	1147200000	695430000	808480000	1.405	0.849	1.179	1.062	0.837
O88968	Transcobalamin-2 OS=Mus musculus OX=10090 GN=Tcn2 PE=1 SV=1	Tcn2	44.7	47.585	67.921	44	13	13	3	7	2	6	5	3	6	6	6	3	6	5	10	5	5	8	6	6	3	6	5	10	5	5	8	6	6	55609000	48924000	48927000	32992000	55187000	46913000	43652000	53797000	43414000	1.165	1.025	1.025	0.691	1.157
O88998	Noelin OS=Mus musculus OX=10090 GN=Olfm1 PE=1 SV=1	Olfm1	13.4	55.397	18.021	22	5	5	3	1	1	4	3	1	5	3	1	4	2	1	5	3	2	4	3	2	4	2	1	5	3	2	4	3	2	47221000	39547000	0	38138000	52933000	33649000	44947000	35333000	34722000	1.157	0.969		0.934	1.297
O89053	Coronin-1A OS=Mus musculus OX=10090 GN=Coro1a PE=1 SV=5	Coro1a	9.8	50.989	2.6628	2	2	2	0	0	0	0	0	1	1	0	0	1	0	1	1	0	1	1	0	0	1	0	1	1	0	1	1	0	0	0	0	0	0	0	1449400	0	0	0
P00688	Pancreatic alpha-amylase OS=Mus musculus OX=10090 GN=Amy2 PE=1 SV=2	Amy2	49.4	57.318	114.65	23	20	11	1	3	1	1	7	6	1	3	0	5	17	15	8	17	16	10	15	10	1	9	7	2	9	8	4	8	2	0	37206000	32355000	0	54893000	35483000	0	30051000	0		0.979	0.852		1.445
P00920	Carbonic anhydrase 2 OS=Mus musculus OX=10090 GN=Ca2 PE=1 SV=4	Ca2	64.2	29.032	71.782	51	13	13	2	3	5	3	12	8	6	6	6	6	7	6	7	9	8	8	8	6	6	7	6	7	9	8	8	8	6	74509000	51798000	69814000	49948000	166720000	98993000	57575000	72946000	52422000	0.965	0.671	0.904	0.647	2.16
P01027	Complement C3 OS=Mus musculus OX=10090 GN=C3 PE=1 SV=3	C3	87.1	186.48	323.31	6187	156	140	222	859	819	339	903	918	372	942	813	121	149	148	127	146	148	130	150	148	108	133	133	114	131	133	117	134	133	127180000000	237350000000	209190000000	155720000000	237690000000	227930000000	153000000000	250740000000	222880000000	0.628	1.173	1.034	0.769	1.174
P01592	Immunoglobulin J chain OS=Mus musculus OX=10090 GN=Jchain PE=1 SV=4	Jchain	66.7	18.013	104.85	96	11	11	8	8	10	12	15	8	11	13	11	8	7	8	9	9	8	9	9	9	8	7	8	9	9	8	9	9	9	1454500000	1126900000	2001000000	1290300000	1484700000	1629900000	2335500000	2193500000	1491200000	0.872	0.676	1.2	0.774	0.89
P01626	Ig kappa chain V-II region MOPC 167 OS=Mus musculus OX=10090 PE=1 SV=1	---	52.7	12.349	24.637	12	3	1	0	0	1	3	2	0	4	2	0	0	1	1	2	1	1	2	2	1	0	0	0	1	0	0	1	0	0	0	0	0	47606000	0	0	47984000	0	0				0.996
P01627	Ig kappa chain V-II region VKappa167 OS=Mus musculus OX=10090 GN=Gm5153 PE=4 SV=1	Gm5153	20.8	13.28	14.792	6	2	0	1	0	0	2	1	0	1	1	0	1	1	2	2	2	2	2	2	2	0	0	0	0	0	0	0	0	0	0	0	0	0	0	0	0	0	15036000
P01629	Ig kappa chain V-II region 2S1.3 OS=Mus musculus OX=10090 PE=1 SV=1	---	34.8	12.221	11.985	14	2	2	1	1	1	2	1	2	3	1	2	2	1	1	2	1	1	2	1	2	2	1	1	2	1	1	2	1	2	338870000	0	0	270290000	0	0	285780000	0	271940000	1.162			0.927
P01630	Ig kappa chain V-II region 7S34.1 OS=Mus musculus OX=10090 PE=1 SV=1	---	36.3	12.496	53.427	29	3	3	2	3	3	4	3	4	4	3	3	3	3	3	3	3	3	3	3	3	3	3	3	3	3	3	3	3	3	0	0	0	324480000	0	0	0	0	0				1
P01631	Ig kappa chain V-II region 26-10 OS=Mus musculus OX=10090 PE=1 SV=1	---	38.9	12.273	53.387	63	3	3	5	8	7	6	6	7	10	7	7	3	3	3	3	3	3	3	3	3	3	3	3	3	3	3	3	3	3	9154000000	990410000	11435000000	865910000	11030000000	10290000000	4815500000	8342400000	11634000000	1.202	0.13	1.501	0.114	1.448
P01632	Ig kappa chain V-I region S107A OS=Mus musculus OX=10090 GN=Igkv7-33 PE=2 SV=1	Igkv7-33	50.9	12.717	108.29	130	6	5	11	17	13	13	28	10	9	13	16	6	6	6	6	6	6	6	5	6	5	5	5	5	5	5	5	4	5	1227600000	493100000	420580000	894900000	1248800000	306800000	1130200000	443500000	843410000	1.576	0.633	0.54	1.149	1.604
P01633	Ig kappa chain V19-17 OS=Mus musculus OX=10090 GN=Igk-V19-17 PE=1 SV=1	Igk-V19-17	30.9	16.433	18.77	69	4	3	7	8	11	5	9	9	6	8	6	3	4	3	3	3	3	3	3	3	2	3	2	2	2	2	2	3	2	4655100000	2038900000	3647800000	5377300000	4091000000	3112200000	3081200000	3693900000	2888500000	1.286	0.563	1.007	1.485	1.13
P01634	Ig kappa chain V-V region MOPC 21 OS=Mus musculus OX=10090 PE=1 SV=1	---	18.4	14.902	3.5398	25	3	1	0	4	3	1	3	5	1	4	4	2	3	3	3	3	3	3	2	3	0	1	1	1	1	1	1	1	1	0	0	0	0	0	0	0	0	19355000
P01635	Ig kappa chain V-V region K2 (Fragment) OS=Mus musculus OX=10090 PE=1 SV=1	---	40.9	12.581	54.657	10	4	4	1	1	1	1	2	1	1	1	1	4	4	4	4	4	4	4	4	4	4	4	4	4	4	4	4	4	4	0	0	0	0	0	0	0	0	145200000
P01636	Ig kappa chain V-V region MOPC 149 OS=Mus musculus OX=10090 PE=1 SV=1	---	35.2	12.03	41.623	44	3	3	6	3	4	5	4	8	4	6	4	3	3	3	3	3	3	3	3	3	3	3	3	3	3	3	3	3	3	823480000	269560000	612530000	918320000	206850000	831260000	977970000	636970000	622170000	1.256	0.411	0.935	1.401	0.316
P01637	Ig kappa chain V-V region T1 OS=Mus musculus OX=10090 PE=4 SV=1	---	32	14.385	1.6783	1	3	1	0	0	0	0	0	0	1	0	0	2	2	2	2	2	2	3	2	2	0	0	0	0	0	0	1	0	0	0	0	0	0	0	0	3202000	0	0
P01638	Ig kappa chain V-V region L6 (Fragment) OS=Mus musculus OX=10090 PE=4 SV=1	---	35.7	12.986	48.264	86	4	2	10	7	11	11	10	12	8	8	9	4	4	4	4	4	4	4	4	4	2	2	2	2	2	2	2	2	2	622720000	673950000	714990000	688890000	966980000	894620000	718360000	685410000	1034600000	0.801	0.866	0.919	0.886	1.243
P01639	Ig kappa chain V-V region MOPC 41 OS=Mus musculus OX=10090 GN=Gm5571 PE=1 SV=1	Gm5571	28.5	14.311	145.68	67	5	5	6	7	8	7	8	8	6	9	8	3	5	5	3	5	5	3	5	5	3	5	5	3	5	5	3	5	5	643990000	941820000	1415300000	1217100000	1079600000	1171800000	894410000	1119900000	1580300000	0.576	0.842	1.266	1.088	0.965
P01642	Ig kappa chain V-V region L7 (Fragment) OS=Mus musculus OX=10090 GN=Gm10881 PE=1 SV=1	Gm10881	23.5	12.615	74.787	85	2	2	5	12	12	6	12	13	6	9	10	2	2	2	2	2	2	2	2	2	2	2	2	2	2	2	2	2	2	951880000	1222200000	918470000	721370000	802050000	1228500000	763730000	569900000	787270000	1.076	1.381	1.038	0.815	0.906
P01643	Ig kappa chain V-V region MOPC 173 OS=Mus musculus OX=10090 PE=1 SV=1	---	41.7	11.217	46.33	62	3	1	3	7	8	4	11	9	5	7	8	2	3	3	2	3	3	2	3	3	1	1	1	1	1	1	1	1	1	249270000	307510000	260560000	90935000	376640000	432240000	106620000	339440000	169140000	0.962	1.187	1.005	0.351	1.453
P01645	Ig kappa chain V-V region HP 93G7 OS=Mus musculus OX=10090 PE=1 SV=1	---	93.5	11.954	83.168	113	7	1	8	13	15	8	14	11	13	16	15	5	6	6	5	6	6	6	6	6	0	0	0	0	0	0	1	0	0	1293500000	2259600000	2537200000	951410000	1563200000	2874700000	1256900000	2099000000	2666500000	0.665	1.162	1.305	0.489	0.804
P01646	Ig kappa chain V-V region HP 123E6 OS=Mus musculus OX=10090 PE=1 SV=1	---	61.1	11.989	4.7643	3	6	1	1	0	0	1	0	0	1	0	0	5	5	5	5	5	5	5	5	5	1	0	0	1	0	0	1	0	0	0	0	0	0	0	0	20488000	0	0
P01647	Ig kappa chain V-V region HP 124E1 OS=Mus musculus OX=10090 PE=1 SV=1	---	89.8	11.965	14.44	2	7	3	1	0	0	1	0	0	0	0	0	5	6	6	5	6	6	5	6	6	2	2	2	2	2	2	2	2	2	0	0	0	0	0	0	19736000	0	0
P01648	Ig kappa chain V-V region HP 91A3 OS=Mus musculus OX=10090 PE=1 SV=1	---	41.7	11.961	8.4378	33	4	1	3	4	4	3	5	4	3	3	4	3	4	4	3	4	4	3	4	4	1	1	1	1	1	1	1	1	1	291430000	692530000	897730000	220070000	843750000	791910000	248370000	578240000	813550000	0.488	1.159	1.502	0.368	1.412
P01650	Ig kappa chain V-V region UPC 61 OS=Mus musculus OX=10090 PE=1 SV=1	---	53.7	11.809	10.8	7	2	0	1	3	0	0	1	1	0	0	1	2	2	2	1	2	2	1	2	2	0	0	0	0	0	0	0	0	0	0	140080000	0	0	0	0	0	0	0		1
P01652	Ig kappa chain V-V region J606 OS=Mus musculus OX=10090 PE=1 SV=1	---	53.7	11.81	9.9681	10	2	1	1	1	1	0	2	1	1	1	2	2	2	2	0	2	2	1	2	2	1	1	1	0	1	1	1	1	1	0	0	0	0	0	0	0	0	61081000
P01653	Ig kappa chain V-V region W3082 OS=Mus musculus OX=10090 PE=1 SV=1	---	88	11.85	33.02	41	3	2	4	5	3	5	3	6	6	4	5	1	2	2	2	2	2	2	3	2	0	1	1	1	1	1	1	2	1	914440000	758590000	939570000	1288000000	638440000	0	1351900000	0	591550000	0.987	0.819	1.015	1.391	0.689
P01654	Ig kappa chain V-III region PC 2880/PC 1229 OS=Mus musculus OX=10090 PE=1 SV=1	---	91	11.98	85.149	39	6	3	4	4	3	8	2	6	7	1	4	6	5	5	6	5	5	6	5	5	3	2	2	3	2	2	3	2	2	387690000	326110000	411000000	268700000	399490000	326070000	410230000	303380000	311180000	1.11	0.934	1.177	0.769	1.144
P01660	Ig kappa chain V-III region PC 3741/TEPC 111 OS=Mus musculus OX=10090 PE=1 SV=1	---	48.6	12.099	63.491	12	4	1	2	1	1	2	2	1	2	1	0	4	4	4	4	4	4	4	4	4	1	1	1	1	1	1	1	1	1	171760000	0	16911000	98475000	0	0	79112000	0	0	1.876		0.185	1.075
P01663	Ig kappa chain V-III region PC 4050 OS=Mus musculus OX=10090 PE=1 SV=1	---	53.2	12.005	65.892	27	4	1	2	3	3	4	3	3	3	2	4	4	4	4	4	4	4	4	4	4	1	1	1	1	1	1	1	1	1	0	73386000	98297000	460100000	70746000	96094000	263050000	117610000	107800000		0.456	0.611	2.86	0.44
P01665	Ig kappa chain V-III region PC 7043 OS=Mus musculus OX=10090 PE=1 SV=1	---	91	12.002	46.651	24	5	3	2	3	1	3	1	3	4	3	4	4	3	3	4	3	3	4	4	3	2	1	1	2	1	1	2	2	1	184260000	0	0	164960000	0	0	157090000	0	0	1.092			0.977
P01668	Ig kappa chain V-III region PC 7210 OS=Mus musculus OX=10090 PE=1 SV=1	---	53.6	11.95	3.0838	1	3	1	0	0	0	0	1	0	0	0	0	2	2	2	2	3	2	2	2	2	0	0	0	0	1	0	0	0	0	0	0	0	0	46330000	0	0	0	0					1
P01670	Ig kappa chain V-III region PC 6684 OS=Mus musculus OX=10090 PE=1 SV=1	---	88.3	12.039	159.76	136	6	0	10	12	17	18	19	14	17	15	14	5	5	5	5	5	5	5	5	5	0	0	0	0	0	0	0	0	0	2459000000	1486100000	1468600000	2090200000	1287700000	1591000000	2163200000	1354100000	1255900000	1.46	0.882	0.872	1.241	0.765
P01671	Ig kappa chain V-III region PC 7175 OS=Mus musculus OX=10090 PE=1 SV=1	---	88.3	12.01	2.029	10	6	1	2	1	1	1	1	1	1	1	1	6	5	5	6	5	5	6	5	5	1	1	1	1	1	1	1	1	1	0	0	0	68174000	0	0	0	0	0				1
P01674	Ig kappa chain V-III region PC 2154 OS=Mus musculus OX=10090 PE=1 SV=1	---	11.1	11.699	18.914	0	1	1	0	0	0	0	0	0	0	0	0	1	1	1	1	1	1	1	1	1	1	1	1	1	1	1	1	1	1	0	0	0	0	0	0	0	0	0
P01678	Ig kappa chain V-VI region SAPC 10 OS=Mus musculus OX=10090 PE=1 SV=1	---	56.1	11.554	99.439	218	5	1	15	27	20	17	30	27	18	34	30	5	5	5	5	5	5	5	5	5	1	1	1	1	1	1	1	1	1	5246300000	6265200000	3893900000	7594200000	5450200000	4074600000	6539700000	11668000000	6265600000	0.828	0.989	0.615	1.199	0.861
P01679	Ig kappa chain V-VI region J539 OS=Mus musculus OX=10090 PE=1 SV=1	---	56.1	11.502	14.637	2	5	1	0	0	0	0	0	0	0	2	0	4	4	4	4	4	4	4	5	4	0	0	0	0	0	0	0	1	0	0	0	0	0	0	0	0	9608800	0
P01680	Ig kappa chain V-IV region S107B OS=Mus musculus OX=10090 PE=4 SV=1	---	34.1	13.722	42.863	43	3	3	2	5	4	6	4	5	3	8	6	2	3	3	2	3	3	2	3	3	2	3	3	2	3	3	2	3	3	0	113290000	122170000	0	82996000	53763000	0	122920000	162990000		1.033	1.114		0.757
P01724	Ig lambda-1 chain V regions MOPC 104E/RPC20/J558/S104 OS=Mus musculus OX=10090 PE=1 SV=1	---	58.1	13.479	47.118	42	4	1	1	2	5	1	11	6	4	6	6	3	1	2	4	1	1	3	2	2	1	0	0	1	0	0	0	0	0	0	75413000	222690000	0	365500000	264430000	120240000	218880000	155400000		0.371	1.096		1.799
P01725	Ig lambda-1 chain V region S178 OS=Mus musculus OX=10090 PE=1 SV=1	---	29.1	11.654	8.8465	27	2	1	2	5	3	1	5	3	1	5	2	1	1	2	2	1	1	2	2	2	1	1	1	1	1	1	1	1	1	246890000	70943000	38167000	206420000	100790000	36568000	252580000	87956000	87893000	1.97	0.566	0.304	1.647	0.804
P01726	Ig lambda-1 chain V region H2020 OS=Mus musculus OX=10090 PE=1 SV=1	---	58.1	13.465	4.6579	0	4	1	0	0	0	0	0	0	0	0	0	2	1	1	4	2	1	3	1	1	0	0	0	1	1	0	1	0	0	0	0	0	0	0	0	0	0	0
P01728	Ig lambda-2 chain V region OS=Mus musculus OX=10090 PE=3 SV=1	---	35.9	12.222	73.281	10	4	1	3	0	0	4	0	0	3	0	0	3	1	1	3	1	1	3	1	1	1	1	1	1	1	1	1	1	1	1103000000	0	0	1193600000	0	0	1142300000	0	0	0.962			1.041
P01741	Ig heavy chain V region OS=Mus musculus OX=10090 PE=1 SV=1	---	11.4	12.555	8.9909	11	1	1	1	1	1	2	1	1	2	1	1	1	1	1	1	1	1	1	1	1	1	1	1	1	1	1	1	1	1	0	0	0	0	0	0	243970000	0	0
P01745	Ig heavy chain V region MPC 11 OS=Mus musculus OX=10090 PE=4 SV=1	---	12.4	13.135	5.1412	9	1	1	0	2	1	0	1	1	0	1	3	0	1	1	1	1	1	1	1	1	0	1	1	1	1	1	1	1	1	0	0	0	0	0	0	0	0	106630000
P01747	Ig heavy chain V region 36-65 OS=Mus musculus OX=10090 PE=1 SV=1	---	20	13.307	47.146	3	2	2	1	0	0	1	0	0	1	0	0	2	2	2	2	1	2	2	1	2	2	2	2	2	1	2	2	1	2	0	0	0	0	0	0	0	0	17151000
P01748	Ig heavy chain V region 23 OS=Mus musculus OX=10090 PE=4 SV=1	---	33.3	12.772	-2	0	2	1	0	0	0	0	0	0	0	0	0	1	1	2	1	1	1	1	1	1	0	0	1	0	0	0	0	0	0	0	0	0	0	0	0	0	0	0
P01749	Ig heavy chain V region 3 OS=Mus musculus OX=10090 GN=Ighv1-61 PE=1 SV=1	Ighv1-61	28.2	13.016	38.159	5	3	2	0	1	1	0	1	0	0	1	1	1	3	3	2	3	3	2	3	3	1	2	2	1	2	2	1	2	2	0	0	0	0	0	0	0	0	19512000
P01750	Ig heavy chain V region 102 OS=Mus musculus OX=10090 PE=1 SV=1	---	29.1	12.866	76.471	25	4	2	3	2	4	4	2	3	3	2	2	3	4	4	4	4	4	4	4	4	2	2	2	2	2	2	2	2	2	94749000	83646000	67953000	157500000	154910000	119980000	137030000	124070000	90977000	0.827	0.73	0.593	1.375	1.353
P01753	Ig heavy chain V region 186-1 OS=Mus musculus OX=10090 PE=4 SV=2	---	49.6	12.89	-2	2	4	1	0	1	0	0	0	0	0	1	0	3	3	2	3	2	2	3	2	2	0	1	0	0	0	0	0	1	0	0	0	0	0	0	0	0	0	0
P01754	Ig heavy chain V region 1-62-3 OS=Mus musculus OX=10090 GN=Ighv1-62-3 PE=4 SV=2	Ighv1-62-3	53	12.921	13.173	47	7	0	2	9	7	1	6	6	4	5	7	3	5	5	5	5	5	4	4	4	0	0	0	0	0	0	0	0	0	5053800	1751600000	2097600000	51804000	1502400000	1584700000	227700000	675680000	1846300000	0.005	1.618	1.938	0.048	1.388
P01755	Ig heavy chain V region S43 OS=Mus musculus OX=10090 PE=1 SV=1	---	27.7	15.2	-2	5	3	1	0	0	1	1	1	1	0	0	1	2	2	2	3	2	2	2	1	2	1	1	1	1	1	1	1	1	1	0	0	0	0	0	0	0	0	3005800
P01757	Ig heavy chain V region J558 OS=Mus musculus OX=10090 PE=1 SV=1	---	70.1	13.024	47.953	22	6	2	2	2	2	2	5	2	2	3	2	5	6	6	6	6	6	6	6	5	2	2	2	2	2	2	2	2	1	0	0	0	592430000	0	0	0	0	0				1
P01758	Ig heavy chain V region 108A OS=Mus musculus OX=10090 GN=Igh-VJ558 PE=4 SV=1	Igh-VJ558	29.9	12.971	24.285	12	2	2	1	1	2	1	2	1	1	1	2	2	2	2	2	2	2	2	2	2	2	2	2	2	2	2	2	2	2	0	0	0	0	0	0	0	0	104580000
P01759	Ig heavy chain V region BCL1 OS=Mus musculus OX=10090 PE=4 SV=1	---	30.9	15.078	29.728	34	3	3	2	6	5	4	3	2	5	4	3	2	3	3	2	3	2	2	3	3	2	3	3	2	3	2	2	3	3	78034000	142450000	139890000	114890000	103650000	141700000	134780000	126430000	106370000	0.645	1.178	1.157	0.95	0.857
P01783	Ig heavy chain V region MOPC 21 (Fragment) OS=Mus musculus OX=10090 PE=1 SV=1	---	47.1	15.071	78.656	55	5	4	2	6	9	4	8	7	4	7	8	3	4	4	5	4	4	5	4	4	2	3	3	4	3	3	4	3	3	0	258250000	209510000	54270000	306050000	222950000	36396000	397140000	183480000		1.239	1.005	0.26	1.468
P01786	Ig heavy chain V region MOPC 47A OS=Mus musculus OX=10090 PE=1 SV=1	---	47	12.374	54.559	57	4	3	2	6	6	9	6	7	7	8	6	4	4	4	4	4	4	4	4	4	3	3	3	3	3	3	3	3	3	27715000	1377200000	1570700000	1423700000	702420000	1343200000	1678600000	1007800000	1076800000	0.024	1.214	1.385	1.255	0.619
P01790	Ig heavy chain V region M511 OS=Mus musculus OX=10090 PE=1 SV=1	---	69.7	13.652	183.49	116	8	4	5	16	15	9	24	12	9	16	10	8	8	8	7	8	8	8	8	8	4	4	4	3	4	4	4	4	4	1027400000	2288100000	2171100000	1505000000	4623900000	2703300000	1595900000	3731100000	2849000000	0.411	0.915	0.869	0.602	1.85
P01795	Ig heavy chain V region M167 OS=Mus musculus OX=10090 PE=1 SV=1	---	30.6	16.219	4.8396	2	4	1	0	0	1	0	0	1	0	0	0	3	3	4	3	3	4	3	3	3	0	0	1	0	0	1	0	0	0	0	0	13914000	0	0	0	0	0	0			1
P01798	Ig heavy chain V-III region E109 OS=Mus musculus OX=10090 PE=1 SV=1	---	54.9	12.647	2.4966	12	6	1	2	2	0	1	1	1	2	2	1	4	6	5	4	6	6	4	6	6	1	1	0	1	1	1	1	1	1	0	0	0	0	0	0	0	252040000	0
P01799	Ig heavy chain V-III region ABE-47N OS=Mus musculus OX=10090 PE=1 SV=1	---	64.6	12.675	32.93	5	7	0	0	0	1	0	1	0	0	2	1	5	7	7	5	7	7	5	7	7	0	0	0	0	0	0	0	0	0	0	0	0	0	0	0	0	54831000	0
P01800	Ig heavy chain V-III region T957 OS=Mus musculus OX=10090 PE=1 SV=2	---	51.3	12.732	2.6067	2	5	1	0	0	0	0	0	2	0	0	0	3	4	4	3	4	5	4	4	4	0	0	0	0	0	1	1	0	0	0	0	0	0	0	0	3082800	0	0
P01801	Ig heavy chain V-III region J606 OS=Mus musculus OX=10090 PE=1 SV=1	---	63.5	12.81	239.45	108	7	2	2	14	14	4	18	14	4	23	15	6	7	7	6	7	7	6	7	7	2	2	2	2	2	2	2	2	2	0	998480000	2839900000	0	3576500000	1594000000	0	2080900000	2064100000		0.455	1.295		1.631
P01803	Ig heavy chain V region AMPC1 OS=Mus musculus OX=10090 PE=1 SV=1	---	48.7	12.691	20.303	10	5	2	2	0	2	2	0	0	2	0	2	4	3	5	4	4	4	4	5	4	1	0	2	1	1	1	1	2	1	0	0	49866000	0	0	0	0	14777000	0			1.543
P01804	Ig heavy chain V-III region HPC76 (Fragment) OS=Mus musculus OX=10090 PE=4 SV=1	---	45	12.304	12.078	23	4	1	1	2	5	1	2	4	1	4	3	4	4	4	4	4	4	4	4	4	1	1	1	1	1	1	1	1	1	0	0	759390000	0	117410000	0	0	716220000	0			1.43		0.221
P01806	Ig heavy chain V region 441 OS=Mus musculus OX=10090 PE=4 SV=1	---	69.8	12.911	190.2	232	8	2	15	30	25	22	27	26	20	37	30	6	8	8	6	8	8	6	8	8	1	2	2	1	2	2	1	2	2	7505900000	8178800000	8661600000	4217300000	10772000000	6303800000	5357700000	12916000000	9566800000	0.919	1.002	1.061	0.517	1.319
P01809	Ig heavy chain V region X24 OS=Mus musculus OX=10090 PE=1 SV=1	---	44.9	13.105	58.204	45	6	3	3	2	5	4	9	9	5	2	6	4	4	6	4	6	6	4	5	6	2	1	3	2	3	3	2	2	3	0	0	305920000	0	575040000	728620000	0	0	243420000			0.66		1.241
P01810	Ig heavy chain V region J539 OS=Mus musculus OX=10090 PE=1 SV=1	---	37.8	13.24	4.6555	0	5	1	0	0	0	0	0	0	0	0	0	4	4	5	3	4	4	3	4	5	1	0	1	0	0	0	0	0	1	0	0	0	0	0	0	0	0	0
P01811	Ig heavy chain V region UPC10 OS=Mus musculus OX=10090 PE=1 SV=1	---	47	13.001	16.302	16	4	3	1	1	2	2	2	3	2	2	1	2	3	3	4	3	3	3	3	3	1	2	2	3	2	2	2	2	2	0	36953000	46347000	0	51835000	56656000	0	65925000	35072000		0.757	0.95		1.062
P01812	Ig heavy chain V region MOPC 173 OS=Mus musculus OX=10090 PE=1 SV=1	---	53.8	13.051	2.2098	1	6	1	0	0	0	0	0	1	0	0	0	4	5	5	4	5	6	4	5	5	0	0	0	0	0	1	0	0	0	0	0	0	0	0	597290000	0	0	0
P01820	Ig heavy chain V region PJ14 OS=Mus musculus OX=10090 PE=1 SV=1	---	56.5	12.447	82.7	57	3	3	5	5	5	7	8	6	7	8	6	3	3	2	3	3	2	3	2	2	3	3	2	3	3	2	3	2	2	333890000	123650000	211120000	459610000	384070000	285460000	412350000	504090000	304610000	0.995	0.369	0.629	1.37	1.145
P01821	Ig heavy chain V region MC101 OS=Mus musculus OX=10090 PE=1 SV=1	---	67.2	12.593	82.113	0	4	4	0	0	0	0	0	0	0	0	0	3	2	2	3	4	3	3	4	3	3	2	2	3	4	3	3	4	3	0	0	0	0	0	0	0	0	0
P01822	Ig heavy chain V region MOPC 315 OS=Mus musculus OX=10090 PE=1 SV=2	---	7.3	15.399	2.5517	2	1	1	0	0	0	0	1	0	0	0	1	0	0	0	0	1	0	0	0	1	0	0	0	0	1	0	0	0	1	0	0	0	0	0	0	0	0	0
P01823	Ig heavy chain V region 36-60 OS=Mus musculus OX=10090 PE=1 SV=1	---	11.5	12.734	5.9939	7	1	1	0	1	1	1	1	1	1	1	0	0	1	1	1	1	1	1	1	1	0	1	1	1	1	1	1	1	1	0	0	0	0	0	0	0	0	9794900
P01837	Immunoglobulin kappa constant OS=Mus musculus OX=10090 GN=Igkc PE=1 SV=2	Igkc	100	11.934	323.31	1729	14	14	58	236	223	70	280	263	77	282	240	8	11	12	9	12	13	8	13	12	8	11	12	9	12	13	8	13	12	8488200000	14070000000	13425000000	7064600000	11783000000	18571000000	33239000000	13544000000	14068000000	0.569	0.943	0.9	0.474	0.79
P01843	Ig lambda-1 chain C region OS=Mus musculus OX=10090 PE=1 SV=1	---	81	11.575	311.73	354	5	5	19	45	45	25	54	44	23	56	43	5	5	5	5	5	5	5	5	5	5	5	5	5	5	5	5	5	5	5761400000	2189500000	1714300000	6262000000	2781400000	1732700000	6241500000	2131200000	2397900000	1.661	0.631	0.494	1.806	0.802
P01844	Ig lambda-2 chain C region OS=Mus musculus OX=10090 GN=Iglc2 PE=1 SV=1	Iglc2	93.3	11.254	73.066	150	7	3	6	21	20	12	19	21	12	17	22	6	7	7	7	7	7	7	7	7	3	3	3	3	3	3	3	3	3	931300000	960980000	1228100000	1478900000	1253700000	1239800000	1113400000	1281700000	1552900000	0.759	0.783	1.001	1.206	1.022
P01845	Ig lambda-3 chain C region OS=Mus musculus OX=10090 GN=Iglc3 PE=1 SV=1	Iglc3	97.1	11.371	278.25	93	8	4	3	20	12	6	14	10	7	10	11	5	8	8	6	8	8	6	8	8	2	4	4	2	4	4	2	4	4	98396000	372590000	194560000	175380000	290760000	175260000	194720000	176110000	198920000	0.472	1.787	0.933	0.841	1.394
P01863	Ig gamma-2A chain C region, A allele OS=Mus musculus OX=10090 GN=Ighg PE=1 SV=1	Ighg	55.5	36.389	323.31	182	16	14	8	26	28	10	25	25	10	24	26	10	14	13	11	13	13	11	13	13	8	12	11	9	11	11	9	11	11	8233400000	10437000000	7306600000	8551200000	11223000000	8255300000	8758200000	7694400000	8882100000	0.934	1.184	0.829	0.97	1.273
P01867	Ig gamma-2B chain C region OS=Mus musculus OX=10090 GN=Igh-3 PE=1 SV=3	Igh-3	53.7	44.259	267.05	357	16	16	18	54	52	26	53	49	24	39	42	13	14	15	13	14	13	13	15	14	13	14	15	13	14	13	13	15	14	10878000000	5283500000	5380300000	10442000000	5830900000	4971000000	8786500000	3496600000	5141900000	1.626	0.79	0.804	1.561	0.872
P01868	Ig gamma-1 chain C region secreted form OS=Mus musculus OX=10090 GN=Ighg1 PE=1 SV=1	Ighg1	65.4	35.704	323.31	455	17	17	14	59	78	23	69	80	25	34	73	14	14	16	15	14	16	14	13	15	14	14	16	15	14	16	14	13	15	4253400000	2731100000	3886700000	3444400000	4608800000	3069400000	3339100000	1133000000	3378400000	1.283	0.824	1.172	1.039	1.39
P01872	Ig mu chain C region OS=Mus musculus OX=10090 GN=Ighm PE=1 SV=2	Ighm	68.9	49.971	323.31	844	35	35	47	116	106	62	125	101	54	124	109	26	32	32	29	32	32	26	32	32	26	32	32	29	32	32	26	32	32	56476000000	74351000000	88677000000	63610000000	96472000000	84767000000	57097000000	104750000000	89909000000	0.71	0.934	1.114	0.799	1.212
P01878	Ig alpha chain C region OS=Mus musculus OX=10090 PE=1 SV=1	---	83.4	36.875	323.31	221	19	19	16	33	40	20	21	29	22	15	25	13	15	15	13	16	14	15	13	14	13	15	15	13	16	14	15	13	14	4102500000	2232500000	2055100000	4175400000	1569900000	2175500000	4492000000	858870000	1838000000	1.571	0.855	0.787	1.599	0.601
P01887	Beta-2-microglobulin OS=Mus musculus OX=10090 GN=B2m PE=1 SV=2	B2m	66.4	13.779	37.28	38	5	5	5	3	4	6	3	4	6	3	4	3	4	4	4	5	5	4	4	4	3	4	4	4	5	5	4	4	4	637360000	570470000	416170000	643820000	425050000	578560000	450910000	170090000	559020000	1.289	1.153	0.841	1.302	0.859
P01898	H-2 class I histocompatibility antigen, Q10 alpha chain OS=Mus musculus OX=10090 GN=H2-Q10 PE=1 SV=3	H2-Q10	57.5	37.251	323.31	301	20	11	20	37	40	27	37	41	24	38	37	15	19	18	18	19	17	18	19	19	10	11	11	10	10	10	10	10	11	4807700000	2933600000	3091700000	4397900000	2945500000	3289200000	4093400000	2981500000	3347800000	1.357	0.828	0.873	1.241	0.831
P01902	H-2 class I histocompatibility antigen, K-D alpha chain OS=Mus musculus OX=10090 GN=H2-K1 PE=1 SV=1	H2-K1	9.8	41.489	1.6192	4	4	1	0	1	0	1	0	0	1	1	0	2	3	1	4	3	1	4	4	3	1	1	0	1	0	0	1	1	0	0	0	0	0	0	0	12836000	0	0
P01942	Hemoglobin subunit alpha OS=Mus musculus OX=10090 GN=Hba PE=1 SV=2	Hba	91.5	15.085	269.61	630	11	9	23	81	71	31	132	94	40	82	76	8	11	11	10	11	11	10	11	11	7	9	9	8	9	9	8	9	9	12989000000	16072000000	14662000000	9833200000	37019000000	24615000000	9082500000	17358000000	10527000000	0.768	0.951	0.867	0.582	2.19
P02089	Hemoglobin subunit beta-2 OS=Mus musculus OX=10090 GN=Hbb-b2 PE=1 SV=2	Hbb-b2	92.5	15.878	152.06	261	15	7	14	33	30	17	54	39	13	35	26	12	14	14	12	14	14	13	14	14	6	6	6	6	6	6	7	6	6	7855400000	8326500000	7779300000	7309800000	20843000000	12243000000	7258500000	9289700000	6286500000	0.811	0.859	0.803	0.755	2.151
P02468	Laminin subunit gamma-1 OS=Mus musculus OX=10090 GN=Lamc1 PE=1 SV=2	Lamc1	5.7	177.3	10.85	7	7	7	0	1	0	2	0	0	1	2	1	2	1	0	3	0	0	3	2	1	2	1	0	3	0	0	3	2	1	0	0	0	0	0	0	0	0	2981200
P02469	Laminin subunit beta-1 OS=Mus musculus OX=10090 GN=Lamb1 PE=1 SV=3	Lamb1	3.8	197.09	43.956	8	5	5	2	0	0	1	1	0	1	3	0	2	1	0	1	1	0	2	3	0	2	1	0	1	1	0	2	3	0	0	0	0	0	0	0	0	3427700	0
P03953	Complement factor D OS=Mus musculus OX=10090 GN=Cfd PE=1 SV=1	Cfd	52.1	28.057	253.04	119	13	13	13	12	13	13	14	13	14	11	16	7	9	8	7	9	8	7	9	9	7	9	8	7	9	8	7	9	9	578130000	527940000	802140000	612760000	959980000	664310000	532120000	799020000	586900000	0.858	0.784	1.191	0.91	1.425
P03976	Ig kappa chain V-II region 17S29.1 OS=Mus musculus OX=10090 PE=1 SV=1	---	90.3	12.39	112.46	30	6	6	4	5	2	3	3	4	4	2	3	2	3	1	5	3	3	5	2	2	2	3	1	5	3	3	5	2	2	1563000000	913420000	0	1076100000	394540000	320940000	983360000	491220000	325580000	2.061	1.204		1.419	0.52
P03977	Ig kappa chain V-III region 50S10.1 OS=Mus musculus OX=10090 PE=1 SV=1	---	68.5	12.042	1.6005	10	4	1	1	1	1	1	1	1	1	1	2	4	4	4	4	4	4	4	4	4	1	1	1	1	1	1	1	1	1	0	0	0	0	0	0	0	0	71630000
P03980	Ig heavy chain V region TEPC 1017 OS=Mus musculus OX=10090 PE=4 SV=1	---	23.2	15.576	19.416	11	3	2	0	1	1	1	3	1	0	1	3	1	2	2	2	3	2	1	2	3	1	1	1	1	2	1	0	1	2	0	0	0	0	41162000	0	0	0	57616000					0.833
P03987	Ig gamma-3 chain C region OS=Mus musculus OX=10090 PE=1 SV=2	---	73.6	43.929	323.31	725	26	26	20	77	104	41	118	101	35	114	115	19	22	23	21	24	24	21	23	24	19	22	23	21	24	24	21	23	24	7228700000	15079000000	28776000000	10599000000	29541000000	28947000000	11373000000	30033000000	22885000000	0.353	0.736	1.404	0.517	1.441
P04117	Fatty acid-binding protein, adipocyte OS=Mus musculus OX=10090 GN=Fabp4 PE=1 SV=3	Fabp4	9.8	14.65	5.1809	3	1	1	1	0	0	1	0	0	1	0	0	1	0	0	1	0	0	1	0	0	1	0	0	1	0	0	1	0	0	0	0	0	7356200	0	0	0	0	0				1
P04202	Transforming growth factor beta-1 OS=Mus musculus OX=10090 GN=Tgfb1 PE=1 SV=1	Tgfb1	31.5	44.309	59.795	49	8	8	1	7	7	2	6	6	3	11	6	1	7	7	2	7	6	4	8	5	1	7	7	2	7	6	4	8	5	0	79090000	59502000	38687000	56206000	55136000	86746000	70049000	56675000		1.26	0.948	0.616	0.896
P04919	Band 3 anion transport protein OS=Mus musculus OX=10090 GN=Slc4a1 PE=1 SV=1	Slc4a1	14	103.13	55.848	45	11	11	2	5	4	1	11	8	2	10	2	3	9	8	1	10	10	3	10	5	3	9	8	1	10	10	3	10	5	34409000	28816000	22222000	0	98316000	58168000	22968000	43011000	13887000	0.855	0.716	0.552		2.444
P04940	Ig kappa chain V-VI region NQ2-17.4.1 OS=Mus musculus OX=10090 PE=2 SV=1	---	50.5	11.561	39.248	170	5	4	6	19	22	9	21	23	14	33	23	4	5	4	4	4	4	4	4	4	3	4	3	3	3	3	3	3	3	401200000	775060000	627250000	419450000	689160000	836140000	372320000	1188900000	646400000	0.606	1.171	0.948	0.634	1.041
P04945	Ig kappa chain V-VI region NQ2-6.1 OS=Mus musculus OX=10090 PE=2 SV=1	---	38.9	11.713	122.23	37	3	3	0	5	5	4	4	5	4	4	6	1	2	2	3	2	3	3	2	2	1	2	2	3	2	3	3	2	2	0	0	63834000	60421000	0	44386000	60304000	42731000	59591000			1.156	1.094
P04946	Ig kappa chain V-V region NQ5-89.4 OS=Mus musculus OX=10090 PE=2 SV=1	---	39.8	11.536	2.9864	1	3	1	0	0	0	0	0	0	1	0	0	2	2	2	2	2	2	3	2	2	0	0	0	0	0	0	1	0	0	0	0	0	0	0	0	8300100	0	0
P05017	Insulin-like growth factor I OS=Mus musculus OX=10090 GN=Igf1 PE=1 SV=2	Igf1	17.6	17.093	14.711	8	3	3	1	1	1	1	1	0	2	1	0	1	1	1	2	1	1	2	1	1	1	1	1	2	1	1	2	1	1	0	0	0	13703000	0	0	12517000	0	0				1.045
P05064	Fructose-bisphosphate aldolase A OS=Mus musculus OX=10090 GN=Aldoa PE=1 SV=2	Aldoa	12.4	39.355	3.9966	1	2	2	0	0	0	0	0	0	1	0	0	1	0	0	0	0	0	1	0	0	1	0	0	0	0	0	1	0	0	0	0	0	0	0	0	10653000	0	0
P05208	Chymotrypsin-like elastase family member 2A OS=Mus musculus OX=10090 GN=Cela2a PE=1 SV=1	Cela2a	8.1	28.913	9.4931	5	1	1	0	1	1	0	1	1	0	1	0	0	1	1	0	1	1	0	1	0	0	1	1	0	1	1	0	1	0	0	0	0	0	0	2664400	0	0	0
P05213	Tubulin alpha-1B chain OS=Mus musculus OX=10090 GN=Tuba1b PE=1 SV=2	Tuba1b	25.5	50.151	21.283	11	9	2	1	7	0	0	0	0	3	0	0	1	7	3	2	1	2	4	1	0	0	2	2	1	0	1	1	0	0	0	34282000	13241000	13533000	0	7287000	12977000	0	0		2.108	0.814	0.832
P05555	Integrin alpha-M OS=Mus musculus OX=10090 GN=Itgam PE=1 SV=2	Itgam	1.8	127.48	3.5019	2	1	1	1	0	0	1	0	0	0	0	0	1	0	0	1	1	0	0	0	0	1	0	0	1	1	0	0	0	0	0	0	0	0	1498100	0	0	0	0					1
P05977	Myosin light chain 1/3, skeletal muscle isoform OS=Mus musculus OX=10090 GN=Myl1 PE=1 SV=2	Myl1	8.5	20.594	-2	0	1	1	0	0	0	0	0	0	0	0	0	0	1	0	1	0	0	1	0	0	0	1	0	1	0	0	1	0	0	0	0	0	0	0	0	0	0	0
P06151	L-lactate dehydrogenase A chain OS=Mus musculus OX=10090 GN=Ldha PE=1 SV=3	Ldha	8.7	36.498	6.0937	11	3	3	0	3	3	0	0	4	0	1	0	0	3	3	0	2	3	0	2	2	0	3	3	0	2	3	0	2	2	0	7570100	5338000	0	4525300	6099100	0	5294300	3774200		1.393	0.982		0.833
P06327	Ig heavy chain V region VH558 A1/A4 OS=Mus musculus OX=10090 GN=Gm5629 PE=2 SV=1	Gm5629	57.3	12.971	19.685	26	4	4	1	2	3	4	4	3	3	3	3	1	3	3	4	4	2	4	3	3	1	3	3	4	4	2	4	3	3	0	255200000	320720000	87935000	156120000	566480000	158230000	450570000	434060000		0.84	1.056	0.29	0.514
P06329	Ig heavy chain V region AC38 15.3 OS=Mus musculus OX=10090 PE=1 SV=1	---	23.3	13.311	3.1623	0	4	1	0	0	0	0	0	0	0	0	0	1	3	3	2	3	3	2	3	2	1	0	0	1	0	0	1	0	0	0	0	0	0	0	0	0	0	0
P06330	Ig heavy chain V region AC38 205.12 OS=Mus musculus OX=10090 PE=1 SV=1	---	72	12.934	91.568	46	7	3	2	6	6	4	6	6	4	7	5	5	6	6	6	6	6	6	6	6	2	2	2	2	2	2	2	2	2	0	1059800000	1072400000	2542800000	1346300000	1189800000	2488400000	734970000	1446500000		0.714	0.722	1.712	0.907
P06336	Ig epsilon chain C region OS=Mus musculus OX=10090 PE=4 SV=2	---	28.3	47.32	61.201	36	7	7	1	4	5	1	6	7	2	2	8	2	6	7	2	6	6	2	2	6	2	6	7	2	6	6	2	2	6	65759000	52488000	76712000	71263000	64910000	98071000	84010000	17672000	89348000	0.954	0.762	1.113	1.034	0.942
P06683	Complement component C9 OS=Mus musculus OX=10090 GN=C9 PE=1 SV=2	C9	41.8	62.002	170.45	126	24	24	6	14	16	12	15	14	16	21	12	11	19	18	16	18	16	16	21	17	11	19	18	16	18	16	16	21	17	196330000	229730000	208540000	142200000	250050000	221830000	139700000	253470000	198680000	0.96	1.123	1.02	0.695	1.223
P06801	NADP-dependent malic enzyme OS=Mus musculus OX=10090 GN=Me1 PE=1 SV=2	Me1	6.3	63.953	6.9689	2	2	2	0	1	0	0	1	0	0	0	0	0	1	0	0	1	0	0	0	0	0	1	0	0	1	0	0	0	0	0	0	0	0	0	0	0	0	0
P06909	Complement factor H OS=Mus musculus OX=10090 GN=Cfh PE=1 SV=2	Cfh	75.3	139.14	323.31	1374	85	85	81	177	176	101	187	175	107	197	173	68	77	80	68	77	78	68	79	77	68	77	80	68	77	78	68	79	77	47094000000	60341000000	52705000000	52745000000	60828000000	49121000000	47849000000	64980000000	57949000000	0.859	1.1	0.961	0.962	1.109
P07309	Transthyretin OS=Mus musculus OX=10090 GN=Ttr PE=1 SV=1	Ttr	67.3	15.776	230.13	133	9	9	9	17	17	11	19	21	6	13	20	7	9	8	7	9	9	7	9	9	7	9	8	7	9	9	7	9	9	3537800000	5330000000	6125200000	3858900000	4630600000	5865000000	3268600000	3705700000	5316500000	0.765	1.152	1.324	0.834	1.001
P07356	Annexin A2 OS=Mus musculus OX=10090 GN=Anxa2 PE=1 SV=2	Anxa2	2.9	38.676	2.551	1	1	1	0	0	0	0	0	0	0	1	0	0	1	0	0	0	1	0	1	0	0	1	0	0	0	1	0	1	0	0	0	0	0	0	0	0	2114800	0
P07361	Alpha-1-acid glycoprotein 2 OS=Mus musculus OX=10090 GN=Orm2 PE=1 SV=1	Orm2	17.4	23.843	-2	1	3	1	0	1	0	0	0	0	0	0	0	2	2	2	2	2	2	2	1	2	0	1	0	0	0	0	0	0	0	0	3564500	0	0	0	0	0	0	0		1
P07724	Serum albumin OS=Mus musculus OX=10090 GN=Alb PE=1 SV=3	Alb	84	68.692	323.31	2555	73	69	122	360	339	170	300	389	160	318	397	53	65	65	53	65	67	53	66	67	49	61	61	49	61	63	49	62	63	170540000000	149650000000	197150000000	142540000000	130550000000	199270000000	127390000000	119260000000	230940000000	1.046	0.918	1.209	0.874	0.801
P07743	BPI fold-containing family A member 2 OS=Mus musculus OX=10090 GN=Bpifa2 PE=1 SV=1	Bpifa2	36.6	24.753	39.875	31	6	6	3	4	2	4	4	2	6	3	3	4	5	3	5	5	3	5	4	4	4	5	3	5	5	3	5	4	4	243780000	113220000	217390000	225500000	334670000	134120000	233550000	205270000	157410000	1.176	0.546	1.049	1.088	1.615
P07758	Alpha-1-antitrypsin 1-1 OS=Mus musculus OX=10090 GN=Serpina1a PE=1 SV=4	Serpina1a	49.6	46.002	-2	2	22	0	0	0	1	0	1	0	0	0	0	15	21	21	17	21	21	17	21	20	0	0	0	0	0	0	0	0	0	0	0	0	0	0	0	0	0	556540000
P07759	Serine protease inhibitor A3K OS=Mus musculus OX=10090 GN=Serpina3k PE=1 SV=2	Serpina3k	56.5	46.879	323.31	732	26	18	35	95	97	58	94	113	62	79	99	18	24	24	19	25	25	19	23	23	11	16	17	13	18	17	13	16	16	10964000000	8840900000	9546500000	9798300000	8884500000	13775000000	11605000000	7122800000	10315000000	1.086	0.876	0.946	0.971	0.88
P08071	Lactotransferrin OS=Mus musculus OX=10090 GN=Ltf PE=1 SV=4	Ltf	4.7	77.837	7.2634	10	3	3	0	3	1	0	0	3	0	2	1	0	2	1	0	0	2	0	1	1	0	2	1	0	0	2	0	1	1	0	4522800	0	0	0	2480000	0	2184700	2787600		1.511
P08101	Low affinity immunoglobulin gamma Fc region receptor II OS=Mus musculus OX=10090 GN=Fcgr2 PE=1 SV=2	Fcgr2	3	36.695	-2	0	1	1	0	0	0	0	0	0	0	0	0	1	1	1	1	1	1	1	1	1	1	1	1	1	1	1	1	1	1	0	0	0	0	0	0	0	0	0
P08226	Apolipoprotein E OS=Mus musculus OX=10090 GN=Apoe PE=1 SV=2	Apoe	69.8	35.866	323.31	433	29	29	17	67	65	27	67	58	20	60	52	19	28	29	20	29	29	21	29	29	19	28	29	20	29	29	21	29	29	7394100000	16758000000	16762000000	11301000000	18805000000	15525000000	12897000000	18073000000	17620000000	0.492	1.116	1.116	0.753	1.252
P08607	C4b-binding protein OS=Mus musculus OX=10090 GN=C4bpa PE=1 SV=3	C4bpa	45.2	51.523	203.65	248	20	20	13	31	37	16	38	33	18	31	31	15	18	18	14	17	17	14	16	17	15	18	18	14	17	17	14	16	17	8684800000	4552300000	4644900000	10529000000	4827000000	4280300000	8505500000	4206600000	4707700000	1.423	0.746	0.761	1.725	0.791
P08905	Lysozyme C-2 OS=Mus musculus OX=10090 GN=Lyz2 PE=1 SV=2	Lyz2	31.8	16.689	7.1948	9	3	3	1	1	1	0	1	3	0	0	2	1	1	1	1	2	2	0	1	2	1	1	1	1	2	2	0	1	2	0	0	0	0	0	12629000	0	0	11813000
P09581	Macrophage colony-stimulating factor 1 receptor OS=Mus musculus OX=10090 GN=Csf1r PE=1 SV=3	Csf1r	11.5	109.18	45.227	34	8	8	4	1	4	3	3	5	4	6	4	4	3	6	4	6	5	4	6	6	4	3	6	4	6	5	4	6	6	57973000	39709000	42399000	44606000	43409000	52281000	45963000	51478000	38459000	1.253	0.859	0.917	0.964	0.939
P09813	Apolipoprotein A-II OS=Mus musculus OX=10090 GN=Apoa2 PE=1 SV=2	Apoa2	28.4	11.309	45.436	0	2	2	0	0	0	0	0	0	0	0	0	2	2	2	2	2	2	2	2	2	2	2	2	2	2	2	2	2	2	0	0	0	0	0	0	0	0	0
P0DP28	Calmodulin-3 OS=Mus musculus OX=10090 GN=Calm3 PE=1 SV=1	Calm3	8.7	16.837	4.3076	4	1	1	0	2	0	1	0	0	1	0	0	1	1	0	1	0	0	1	0	0	1	1	0	1	0	0	1	0	0	0	0	0	0	0	0	9394700	0	0
P10126	Elongation factor 1-alpha 1 OS=Mus musculus OX=10090 GN=Eef1a1 PE=1 SV=3	Eef1a1	7.4	50.113	5.7253	6	3	3	1	4	0	1	0	0	0	0	0	2	2	0	1	0	1	1	1	0	2	2	0	1	0	1	1	1	0	0	17040000	0	0	0	0	0	0	0		1
P10404	MLV-related proviral Env polyprotein OS=Mus musculus OX=10090 PE=1 SV=3	---	3.1	69.612	5.9362	1	1	1	0	0	0	1	0	0	0	0	0	0	0	0	1	0	0	1	0	0	0	0	0	1	0	0	1	0	0	0	0	0	0	0	0	12348000	0	0
P10493	Nidogen-1 OS=Mus musculus OX=10090 GN=Nid1 PE=1 SV=2	Nid1	3.7	136.54	3.6734	9	3	3	2	1	2	0	0	1	0	2	1	2	1	2	0	0	1	0	1	1	2	1	2	0	0	1	0	1	1	14048000	0	0	0	0	0	0	0	0	1
P10605	Cathepsin B OS=Mus musculus OX=10090 GN=Ctsb PE=1 SV=2	Ctsb	7.4	37.279	31.204	9	2	2	0	1	0	0	2	2	0	2	2	0	2	1	0	2	2	0	2	2	0	2	1	0	2	2	0	2	2	0	0	0	0	2887000	3654000	0	4996300	3885800					0.749
P11276	Fibronectin OS=Mus musculus OX=10090 GN=Fn1 PE=1 SV=4	Fn1	66.4	272.53	323.31	2338	142	142	95	240	387	115	272	368	130	339	392	90	126	136	99	125	136	97	131	134	90	126	136	99	125	136	97	131	134	26425000000	27495000000	70009000000	21907000000	36363000000	59220000000	22504000000	54576000000	67416000000	0.616	0.641	1.633	0.511	0.848
P11352	Glutathione peroxidase 1 OS=Mus musculus OX=10090 GN=Gpx1 PE=1 SV=2	Gpx1	5	22.329	3.1213	2	1	1	0	0	0	0	1	0	0	1	0	0	0	0	0	1	0	0	1	1	0	0	0	0	1	0	0	1	1	0	0	0	0	0	0	0	0	1070300
P11680	Properdin OS=Mus musculus OX=10090 GN=Cfp PE=2 SV=2	Cfp	38.4	50.327	323.31	217	18	18	14	33	31	21	23	23	20	28	24	13	16	14	14	15	15	14	16	16	13	16	14	14	15	15	14	16	16	14170000000	8116300000	8193800000	16072000000	7838300000	5432700000	12972000000	8524800000	7261900000	1.44	0.825	0.832	1.633	0.796
P11835	Integrin beta-2 OS=Mus musculus OX=10090 GN=Itgb2 PE=1 SV=2	Itgb2	4.9	85.025	6.5098	3	3	3	0	0	0	0	1	0	1	1	0	0	0	0	0	1	0	1	2	1	0	0	0	0	1	0	1	2	1	0	0	0	0	0	0	0	4754300	0
P11859	Angiotensinogen OS=Mus musculus OX=10090 GN=Agt PE=1 SV=1	Agt	37.9	51.99	140.58	65	14	14	7	7	7	7	8	6	9	8	6	9	7	8	8	6	8	9	8	7	9	7	8	8	6	8	9	8	7	138870000	149300000	153770000	127690000	123000000	201910000	189940000	148230000	190860000	0.878	0.944	0.972	0.807	0.778
P11983	T-complex protein 1 subunit alpha OS=Mus musculus OX=10090 GN=Tcp1 PE=1 SV=3	Tcp1	2.2	60.448	2.2874	2	1	1	0	1	0	0	0	1	0	0	0	0	1	0	0	1	1	0	0	1	0	1	0	0	1	1	0	0	1	0	0	0	0	0	0	0	0	770800
P12023	Amyloid-beta A4 protein OS=Mus musculus OX=10090 GN=App PE=1 SV=3	App	2.9	86.721	10.455	6	2	2	0	1	0	1	2	0	1	1	0	0	2	0	1	2	1	1	1	2	0	2	0	1	2	1	1	1	2	0	0	0	0	2951500	0	0	0	2103600					1.168
P12246	Serum amyloid P-component OS=Mus musculus OX=10090 GN=Apcs PE=1 SV=2	Apcs	69.6	26.247	206.37	72	11	11	4	6	7	6	12	10	7	11	9	9	9	10	9	10	10	10	10	9	9	9	10	9	10	10	10	10	9	2322700000	2347900000	1857800000	2477600000	3874500000	2054900000	2189300000	2983500000	2395100000	0.929	0.939	0.743	0.991	1.55
P12399	Protein CTLA-2-alpha OS=Mus musculus OX=10090 GN=Ctla2a PE=2 SV=2	Ctla2a	27	15.883	6.4852	5	3	3	0	2	0	1	1	0	1	0	0	1	2	2	1	2	2	1	2	2	1	2	2	1	2	2	1	2	2	0	23469000	11109000	0	11482000	9737400	0	8569700	11084000		1.866	0.883		0.913
P13020	Gelsolin OS=Mus musculus OX=10090 GN=Gsn PE=1 SV=3	Gsn	65.3	85.941	323.31	668	47	25	48	80	86	55	86	75	52	95	91	30	42	42	34	44	43	32	46	44	18	21	21	20	23	22	20	24	23	12809000000	8350800000	7451700000	13546000000	8639300000	9124500000	12516000000	9434000000	8649400000	1.274	0.83	0.741	1.347	0.859
P14106	Complement C1q subcomponent subunit B OS=Mus musculus OX=10090 GN=C1qb PE=1 SV=2	C1qb	45.5	26.717	149.09	231	8	8	6	38	31	12	30	33	13	31	37	7	7	7	8	7	7	8	6	7	7	7	7	8	7	7	8	6	7	2254800000	1732800000	925010000	1207200000	1301200000	1081600000	871470000	819210000	1146200000	1.79	1.375	0.734	0.958	1.033
P14211	Calreticulin OS=Mus musculus OX=10090 GN=Calr PE=1 SV=1	Calr	2.9	47.994	2.5285	2	1	1	0	0	0	1	0	0	1	0	0	1	0	0	1	0	0	1	0	0	1	0	0	1	0	0	1	0	0	0	0	0	0	0	0	6002000	0	0
P14426	H-2 class I histocompatibility antigen, D-K alpha chain OS=Mus musculus OX=10090 GN=H2-D1 PE=1 SV=1	H2-D1	13.5	40.619	6.7357	3	5	1	1	0	0	1	0	0	1	0	0	2	3	2	4	3	2	5	3	2	1	0	0	1	0	0	1	0	0	0	0	0	0	0	0	19847000	0	0
P14430	H-2 class I histocompatibility antigen, Q8 alpha chain OS=Mus musculus OX=10090 GN=H2-Q8 PE=3 SV=1	H2-Q8	19.6	37.41	3.2961	3	6	1	0	0	0	2	0	0	1	0	0	4	3	3	5	4	3	6	5	3	1	0	1	1	0	1	1	1	0	0	0	0	0	0	0	23780000	0	0
P14847	C-reactive protein OS=Mus musculus OX=10090 GN=Crp PE=1 SV=2	Crp	53.3	25.36	87.477	113	9	9	10	15	14	8	12	15	11	13	15	8	8	8	8	9	9	9	8	9	8	8	8	8	9	9	9	8	9	768230000	333500000	369560000	568220000	341260000	435650000	684020000	526220000	333360000	1.586	0.688	0.763	1.173	0.704
P15105	Glutamine synthetase OS=Mus musculus OX=10090 GN=Glul PE=1 SV=6	Glul	5.4	42.119	2.8935	1	1	1	0	0	0	0	0	0	1	0	0	0	0	0	0	0	0	1	0	0	0	0	0	0	0	0	1	0	0	0	0	0	0	0	0	0	0	0
P16294	Coagulation factor IX OS=Mus musculus OX=10090 GN=F9 PE=2 SV=3	F9	27.6	52.977	51.413	27	8	8	4	1	2	4	3	3	7	1	2	4	5	4	5	4	4	7	3	4	4	5	4	5	4	4	7	3	4	107830000	35760000	37415000	56322000	55772000	44467000	50761000	46807000	35414000	2.062	0.684	0.716	1.077	1.067
P16301	Phosphatidylcholine-sterol acyltransferase OS=Mus musculus OX=10090 GN=Lcat PE=1 SV=2	Lcat	49.3	49.746	151.7	122	17	17	8	16	14	13	15	12	17	14	13	10	11	12	14	10	10	15	10	13	10	11	12	14	10	10	15	10	13	555300000	363370000	345070000	354460000	325410000	383890000	351370000	342550000	347700000	1.483	0.971	0.922	0.947	0.869
P16374	Zinc finger protein 60 OS=Mus musculus OX=10090 GN=Zfp60 PE=2 SV=2	Zfp60	2.3	82.273	-2	0	1	1	0	0	0	0	0	0	0	0	0	0	1	1	0	1	0	0	1	1	0	1	1	0	1	0	0	1	1	0	0	0	0	0	0	0	0	0
P16858	Glyceraldehyde-3-phosphate dehydrogenase OS=Mus musculus OX=10090 GN=Gapdh PE=1 SV=2	Gapdh	43.5	35.81	119.06	62	12	12	4	10	6	6	8	7	6	8	7	6	10	7	7	10	8	7	11	8	6	10	7	7	10	8	7	11	8	140480000	187120000	118770000	90366000	106670000	107810000	126870000	124870000	94119000	1.152	1.535	0.974	0.741	0.875
P17742	Peptidyl-prolyl cis-trans isomerase A OS=Mus musculus OX=10090 GN=Ppia PE=1 SV=2	Ppia	29.3	17.971	48.217	4	3	3	1	1	0	1	0	0	1	0	0	1	3	1	1	1	3	1	1	0	1	3	1	1	1	3	1	1	0	0	0	0	0	0	9426700	0	0	0
P17751	Triosephosphate isomerase OS=Mus musculus OX=10090 GN=Tpi1 PE=1 SV=4	Tpi1	4.3	32.191	3.0092	5	1	1	0	1	1	0	0	1	0	1	1	0	1	1	0	1	1	0	1	1	0	1	1	0	1	1	0	1	1	0	0	0	0	0	0	0	998060	0
P18242	Cathepsin D OS=Mus musculus OX=10090 GN=Ctsd PE=1 SV=1	Ctsd	4.4	44.953	1.5939	1	1	1	0	0	0	0	0	0	1	0	0	1	0	0	1	0	0	1	0	0	1	0	0	1	0	0	1	0	0	0	0	0	0	0	0	1051400	0	0
P18524	Ig heavy chain V region RF OS=Mus musculus OX=10090 PE=1 SV=1	---	46.2	12.866	4.653	0	4	1	0	0	0	0	0	0	0	0	0	4	3	3	3	3	3	4	3	3	1	0	0	0	0	0	1	0	0	0	0	0	0	0	0	0	0	0
P18525	Ig heavy chain V region 5-84 OS=Mus musculus OX=10090 PE=1 SV=1	---	67.5	12.872	85.626	44	6	4	2	5	7	5	5	7	4	4	5	5	6	6	6	6	5	6	6	6	3	4	4	4	4	3	4	4	4	1132200000	408760000	701930000	1057100000	384970000	661610000	952810000	686600000	699760000	1.524	0.55	0.945	1.423	0.518
P18526	Ig heavy chain V region 345 OS=Mus musculus OX=10090 PE=1 SV=1	---	53.8	12.902	73.114	28	5	3	3	4	1	5	1	2	5	2	5	5	4	3	5	3	4	5	3	5	3	2	1	3	1	2	3	1	3	214050000	47232000	0	132970000	0	89676000	183210000	0	52593000	1.784	0.394		1.108
P18527	Ig heavy chain V region 914 OS=Mus musculus OX=10090 PE=1 SV=1	---	80.4	10.661	118.78	150	7	5	16	18	17	16	20	12	16	20	15	7	7	6	7	6	6	7	7	6	5	5	4	5	4	4	5	5	4	3210900000	2119300000	1487500000	2161000000	2136100000	1992900000	1806200000	1364000000	1391300000	1.636	1.079	0.758	1.101	1.088
P18528	Ig heavy chain V region 6.96 OS=Mus musculus OX=10090 PE=4 SV=1	---	83.7	11.007	64.992	28	7	5	3	1	1	5	2	3	6	5	2	6	4	4	7	5	5	7	5	4	4	2	2	5	3	3	5	3	2	162300000	0	0	143320000	0	171150000	125600000	109350000	0	1.14			1.007
P18531	Ig heavy chain V region 3-6 OS=Mus musculus OX=10090 GN=Ighv3-6 PE=1 SV=1	Ighv3-6	36.2	13.095	57.871	0	3	3	0	0	0	0	0	0	0	0	0	2	2	1	2	2	2	3	3	3	2	2	1	2	2	2	3	3	3	0	0	0	0	0	0	0	0	0
P18532	Ig heavy chain V region 1B43 OS=Mus musculus OX=10090 PE=1 SV=1	---	36.2	13.158	72.632	30	2	2	0	3	3	2	8	5	3	2	4	2	2	2	2	2	2	2	2	2	2	2	2	2	2	2	2	2	2	0	0	85006000	160990000	64434000	110770000	155020000	26938000	77937000			0.874	1.655	0.662
P18533	Ig heavy chain V region 733 OS=Mus musculus OX=10090 PE=4 SV=1	---	18.8	13.223	54.443	8	1	1	1	0	1	0	1	2	2	1	0	1	1	1	1	1	1	1	1	1	1	1	1	1	1	1	1	1	1	0	0	0	0	0	0	0	69955000	0
P18760	Cofilin-1 OS=Mus musculus OX=10090 GN=Cfl1 PE=1 SV=3	Cfl1	30.7	18.559	8.6176	6	3	3	1	0	0	2	1	0	2	0	0	1	1	0	3	1	0	3	0	0	1	1	0	3	1	0	3	0	0	0	0	0	16513000	0	0	12867000	0	0				1.124
P19096	Fatty acid synthase OS=Mus musculus OX=10090 GN=Fasn PE=1 SV=2	Fasn	4.8	272.43	11.011	16	9	9	2	1	1	1	3	1	2	5	0	3	3	1	2	5	3	3	5	2	3	3	1	2	5	3	3	5	2	0	8460600	0	0	6149400	5936300	0	10146000	5176600		1.179			0.857
P20029	Endoplasmic reticulum chaperone BiP OS=Mus musculus OX=10090 GN=Hspa5 PE=1 SV=3	Hspa5	6.7	72.421	2.7514	7	4	4	0	2	1	0	1	1	0	2	0	1	4	2	1	2	3	1	4	4	1	4	2	1	2	3	1	4	4	0	15970000	0	0	10688000	10179000	0	11059000	11948000		1.334			0.893
P21180	Complement C2 OS=Mus musculus OX=10090 GN=C2 PE=1 SV=2	C2	27.2	84.741	79.027	57	17	17	3	8	6	7	6	10	6	6	5	6	11	11	9	11	12	10	13	12	6	11	11	9	11	12	10	13	12	51551000	55966000	52969000	54430000	54442000	78185000	59549000	60242000	52493000	0.893	0.969	0.917	0.942	0.943
P21460	Cystatin-C OS=Mus musculus OX=10090 GN=Cst3 PE=1 SV=2	Cst3	12.1	15.531	7.6724	5	2	2	0	1	0	0	1	1	0	0	2	0	1	1	0	1	1	1	2	2	0	1	1	0	1	1	1	2	2	0	0	0	0	0	0	0	2259600	4795100
P21614	Vitamin D-binding protein OS=Mus musculus OX=10090 GN=Gc PE=1 SV=2	Gc	84.9	53.6	323.31	495	37	37	26	61	64	38	62	68	42	63	71	21	32	33	26	34	32	26	32	32	21	32	33	26	34	32	26	32	32	3987400000	2958400000	3089300000	3379000000	2815300000	4006500000	3216000000	2463700000	3548700000	1.218	0.904	0.944	1.032	0.86
P22599	Alpha-1-antitrypsin 1-2 OS=Mus musculus OX=10090 GN=Serpina1b PE=1 SV=2	Serpina1b	53.8	45.974	198.3	161	22	8	7	23	23	8	21	26	8	21	24	15	21	21	15	20	22	15	20	20	7	8	7	6	8	8	5	8	8	988670000	1394900000	1502500000	1561600000	1711000000	2106900000	1234900000	1116300000	1744500000	0.666	0.94	1.012	1.052	1.153
P23953	Carboxylesterase 1C OS=Mus musculus OX=10090 GN=Ces1c PE=1 SV=4	Ces1c	33.2	61.055	137.93	197	17	12	13	28	23	18	22	24	14	24	31	10	15	14	15	14	15	12	14	14	6	11	11	11	11	11	8	11	11	5461500000	4940700000	6177400000	3825500000	3774300000	7597300000	5247100000	3680000000	6271700000	1.046	0.947	1.184	0.733	0.723
P24270	Catalase OS=Mus musculus OX=10090 GN=Cat PE=1 SV=4	Cat	39.7	59.795	134.9	79	17	17	6	11	9	4	18	12	6	10	3	6	13	11	6	17	14	7	14	6	6	13	11	6	17	14	7	14	6	38564000	70430000	82422000	50075000	136760000	75887000	63317000	76407000	59484000	0.531	0.97	1.135	0.69	1.884
P26039	Talin-1 OS=Mus musculus OX=10090 GN=Tln1 PE=1 SV=2	Tln1	39.4	269.82	323.31	149	65	65	19	52	9	27	11	3	23	5	0	25	50	19	35	20	11	32	11	7	25	50	19	35	20	11	32	11	7	377570000	554530000	101230000	265990000	108540000	39452000	266730000	71806000	30356000	1.871	2.748	0.502	1.318	0.538
P26262	Plasma kallikrein OS=Mus musculus OX=10090 GN=Klkb1 PE=1 SV=2	Klkb1	63.2	71.382	323.31	339	35	34	22	43	39	35	39	41	35	48	37	24	30	28	29	30	28	29	30	30	23	30	28	28	30	28	28	30	30	1948400000	1318200000	1332700000	1669300000	1290100000	1630400000	1617200000	1291700000	1276500000	1.311	0.887	0.897	1.123	0.868
P26928	Hepatocyte growth factor-like protein OS=Mus musculus OX=10090 GN=Mst1 PE=2 SV=2	Mst1	39.5	80.618	112.46	79	18	18	4	8	7	8	11	12	7	12	10	7	11	13	9	12	12	12	14	13	7	11	13	9	12	12	12	14	13	184420000	149480000	145190000	193320000	140230000	146790000	156220000	161550000	134110000	1.176	0.953	0.926	1.233	0.894
P27005	Protein S100-A8 OS=Mus musculus OX=10090 GN=S100a8 PE=1 SV=3	S100a8	27	10.294	6.6682	12	1	1	1	1	0	0	3	1	2	3	1	1	1	1	0	1	1	1	1	1	1	1	1	0	1	1	1	1	1	0	0	4991300	0	11286000	7115500	8616900	6195300	5360100			0.687		1.554
P27656	Hepatic triacylglycerol lipase OS=Mus musculus OX=10090 GN=Lipc PE=2 SV=2	Lipc	40.2	57.388	101.61	59	12	12	4	7	8	6	8	4	10	8	4	5	6	7	7	9	6	10	7	6	5	6	7	7	9	6	10	7	6	69388000	101350000	97760000	82338000	82768000	86418000	101610000	109670000	79227000	0.77	1.125	1.086	0.914	0.919
P28063	Proteasome subunit beta type-8 OS=Mus musculus OX=10090 GN=Psmb8 PE=1 SV=2	Psmb8	42.4	30.26	60.441	52	9	9	2	7	7	4	7	6	5	8	6	3	7	7	4	5	7	5	5	6	3	7	7	4	5	7	5	5	6	37703000	86871000	62511000	110610000	61421000	50336000	60385000	72253000	59373000	0.564	1.3	0.935	1.655	0.919
P28076	Proteasome subunit beta type-9 OS=Mus musculus OX=10090 GN=Psmb9 PE=1 SV=1	Psmb9	57.5	23.396	57.35	25	7	7	4	3	2	6	0	2	6	2	0	5	3	3	6	1	2	5	2	1	5	3	3	6	1	2	5	2	1	44926000	32494000	27947000	44001000	0	30068000	42575000	53528000	0	1.141	0.826	0.71	1.118
P28665	Murinoglobulin-1 OS=Mus musculus OX=10090 GN=Mug1 PE=1 SV=3	Mug1	65.9	165.3	323.31	1328	84	83	62	168	161	119	158	201	114	162	183	56	73	73	64	73	80	63	74	75	55	72	72	63	72	79	62	73	74	10275000000	12705000000	13077000000	12369000000	12525000000	19000000000	10721000000	12356000000	14714000000	0.785	0.971	1	0.945	0.957
P28798	Granulins OS=Mus musculus OX=10090 GN=Grn PE=1 SV=2	Grn	13.6	63.458	31.005	28	5	5	0	4	4	4	4	4	1	3	4	1	4	4	4	4	4	2	4	4	1	4	4	4	4	4	2	4	4	0	34655000	34278000	27874000	42129000	34459000	29460000	48175000	42253000		0.945	0.935	0.76	1.149
P29391	Ferritin light chain 1 OS=Mus musculus OX=10090 GN=Ftl1 PE=1 SV=2	Ftl1	52.5	20.802	26.69	36	7	7	5	3	3	3	3	4	5	7	3	5	5	4	4	7	4	5	7	5	5	5	4	4	7	4	5	7	5	91042000	33568000	27236000	47247000	51651000	59969000	43479000	50321000	34759000	1.865	0.688	0.558	0.968	1.058
P31532	Serum amyloid A-4 protein OS=Mus musculus OX=10090 GN=Saa4 PE=1 SV=2	Saa4	57.7	15.088	132.17	45	9	9	3	6	5	4	5	7	4	7	4	4	5	6	5	5	6	4	6	4	4	5	6	5	5	6	4	6	4	71464000	113400000	113850000	52912000	74345000	93381000	56924000	130050000	55679000	0.844	1.339	1.345	0.625	0.878
P31725	Protein S100-A9 OS=Mus musculus OX=10090 GN=S100a9 PE=1 SV=3	S100a9	19.5	13.049	8.0275	15	2	2	1	1	1	3	2	1	2	2	2	2	2	2	2	2	2	2	2	2	2	2	2	2	2	2	2	2	2	7575100	10330000	9162900	8772000	8875100	8368900	8786200	13724000	10326000	0.793	1.082	0.96	0.919	0.93
P32848	Parvalbumin alpha OS=Mus musculus OX=10090 GN=Pvalb PE=1 SV=3	Pvalb	20	11.93	3.1765	4	2	2	0	1	1	0	0	1	0	0	1	0	2	2	1	0	2	0	1	2	0	2	2	1	0	2	0	1	2	0	5307700	3671500	0	0	5247600	0	0	5740700		1.063	0.735
P33587	Vitamin K-dependent protein C OS=Mus musculus OX=10090 GN=Proc PE=1 SV=2	Proc	18	51.818	24.474	19	6	6	1	2	2	3	2	2	3	2	2	1	2	2	3	3	3	3	2	2	1	2	2	3	3	3	3	2	2	0	9312800	10190000	0	8129700	8952300	0	11214000	9177800		0.981	1.073		0.856
P33622	Apolipoprotein C-III OS=Mus musculus OX=10090 GN=Apoc3 PE=1 SV=2	Apoc3	50.5	10.982	88.189	55	4	4	4	6	6	6	8	6	3	9	7	4	4	4	4	4	4	4	4	4	4	4	4	4	4	4	4	4	4	953380000	7207300000	8347200000	2655200000	7624800000	11120000000	1499600000	6557300000	7150400000	0.162	1.221	1.414	0.45	1.292
P34928	Apolipoprotein C-I OS=Mus musculus OX=10090 GN=Apoc1 PE=1 SV=1	Apoc1	38.6	9.6963	14.594	58	5	5	3	8	10	5	7	6	6	6	7	3	4	5	4	4	4	4	4	5	3	4	5	4	4	4	4	4	5	0	5248900000	6445200000	2789000000	5947000000	5669000000	2212400000	801920000	6590500000		1.176	1.444	0.625	1.333
P39039	Mannose-binding protein A OS=Mus musculus OX=10090 GN=Mbl1 PE=1 SV=1	Mbl1	56.1	25.396	178.86	64	12	11	5	9	8	5	8	6	7	7	9	9	12	12	9	11	12	9	11	11	9	11	11	9	10	11	9	10	10	1882800000	897980000	1061400000	1422200000	878500000	1292300000	1262300000	926660000	1292200000	1.552	0.74	0.875	1.173	0.724
P39876	Metalloproteinase inhibitor 3 OS=Mus musculus OX=10090 GN=Timp3 PE=1 SV=1	Timp3	50.7	24.182	32.385	49	9	9	5	7	5	4	4	6	7	6	5	5	7	7	4	5	7	5	8	6	5	7	7	4	5	7	5	8	6	164040000	75259000	76054000	92150000	70448000	65741000	130710000	63078000	56061000	1.86	0.854	0.863	1.045	0.799
P40124	Adenylyl cyclase-associated protein 1 OS=Mus musculus OX=10090 GN=Cap1 PE=1 SV=4	Cap1	43.2	51.564	103.21	43	13	13	0	10	2	6	5	5	5	7	3	2	10	6	7	8	6	7	8	6	2	10	6	7	8	6	7	8	6	0	68219000	33033000	36851000	38029000	46049000	74554000	46874000	21009000		1.497	0.725	0.809	0.834
P40240	CD9 antigen OS=Mus musculus OX=10090 GN=Cd9 PE=1 SV=2	Cd9	14.2	25.258	16.485	5	2	2	0	1	0	1	0	0	2	1	0	0	1	1	2	0	0	2	1	0	0	1	1	2	0	0	2	1	0	0	0	0	20917000	0	0	25075000	0	0				0.91
P41317	Mannose-binding protein C OS=Mus musculus OX=10090 GN=Mbl2 PE=1 SV=2	Mbl2	49.6	25.957	298.59	127	12	11	5	18	15	8	15	15	11	23	17	9	12	12	9	12	11	9	12	12	9	11	11	9	11	10	9	11	11	6164400000	6519000000	4469600000	5274900000	5342700000	4422400000	9977100000	7514000000	6258700000	0.992	1.049	0.719	0.849	0.86
P42703	Leukemia inhibitory factor receptor OS=Mus musculus OX=10090 GN=Lifr PE=1 SV=1	Lifr	25.1	122.57	106.74	111	21	21	10	13	12	14	11	16	12	13	10	10	13	14	14	12	16	16	13	12	10	13	14	14	12	16	16	13	12	410520000	159210000	178950000	277800000	180360000	224820000	194410000	166300000	171680000	1.881	0.73	0.82	1.273	0.826
P42932	T-complex protein 1 subunit theta OS=Mus musculus OX=10090 GN=Cct8 PE=1 SV=3	Cct8	11.3	59.555	2.4333	4	4	4	0	1	0	1	1	0	1	0	0	0	2	0	1	1	1	2	0	0	0	2	0	1	1	1	2	0	0	0	0	0	0	0	0	12045000	0	0
P43025	Tetranectin OS=Mus musculus OX=10090 GN=Clec3b PE=1 SV=2	Clec3b	36.1	22.257	66.218	18	4	4	0	2	3	1	3	2	0	3	4	1	2	2	3	4	3	1	4	4	1	2	2	3	4	3	1	4	4	0	41874000	28508000	26708000	31833000	44747000	0	32030000	40848000		1.189	0.809	0.758	0.904
P45700	Mannosyl-oligosaccharide 1,2-alpha-mannosidase IA OS=Mus musculus OX=10090 GN=Man1a1 PE=1 SV=1	Man1a1	11.8	73.275	12.403	19	6	6	1	3	1	0	2	3	3	3	3	1	4	4	3	4	4	3	4	4	1	4	4	3	4	4	3	4	4	0	18302000	19033000	0	24024000	20271000	0	21821000	22271000		0.873	0.908		1.147
P46412	Glutathione peroxidase 3 OS=Mus musculus OX=10090 GN=Gpx3 PE=1 SV=2	Gpx3	48.2	25.424	52.488	119	10	10	9	15	14	11	14	16	14	13	13	8	8	9	7	8	10	8	8	9	8	8	9	7	8	10	8	8	9	647150000	432360000	481050000	769520000	338990000	473110000	737030000	368190000	465320000	1.236	0.826	0.919	1.47	0.647
P47791	Glutathione reductase, mitochondrial OS=Mus musculus OX=10090 GN=Gsr PE=1 SV=3	Gsr	3.2	53.662	2.5762	1	1	1	0	0	0	0	0	0	0	1	0	0	0	0	0	0	0	0	1	0	0	0	0	0	0	0	0	1	0	0	0	0	0	0	0	0	1847400	0
P47878	Insulin-like growth factor-binding protein 3 OS=Mus musculus OX=10090 GN=Igfbp3 PE=2 SV=2	Igfbp3	9.2	31.687	5.3889	5	3	3	0	0	1	2	0	0	1	0	1	1	1	1	2	1	1	1	1	1	1	1	1	2	1	1	1	1	1	0	0	0	0	0	0	0	0	3336600
P47879	Insulin-like growth factor-binding protein 4 OS=Mus musculus OX=10090 GN=Igfbp4 PE=1 SV=2	Igfbp4	5.5	27.807	3.6876	6	1	1	0	1	1	0	1	1	0	1	1	0	1	1	0	1	1	0	1	1	0	1	1	0	1	1	0	1	1	0	0	0	0	0	0	0	0	3032400
P48036	Annexin A5 OS=Mus musculus OX=10090 GN=Anxa5 PE=1 SV=1	Anxa5	7.5	35.752	3.8397	9	3	3	0	1	1	2	1	1	2	1	0	0	1	1	2	1	1	2	1	1	0	1	1	2	1	1	2	1	1	0	0	0	0	0	0	213330000	0	0
P48759	Pentraxin-related protein PTX3 OS=Mus musculus OX=10090 GN=Ptx3 PE=1 SV=2	Ptx3	3.4	41.811	2.2389	1	1	1	0	0	0	0	0	0	0	0	1	0	1	1	0	0	0	0	0	1	0	1	1	0	0	0	0	0	1	0	0	0	0	0	0	0	0	3648300
P49722	Proteasome subunit alpha type-2 OS=Mus musculus OX=10090 GN=Psma2 PE=1 SV=3	Psma2	64.1	25.926	186.88	84	13	13	3	11	6	9	15	6	10	16	8	4	11	10	8	12	10	9	12	11	4	11	10	8	12	10	9	12	11	385880000	308610000	217550000	326570000	269400000	266730000	280270000	302280000	206100000	1.355	1.084	0.764	1.147	0.946
P50516	V-type proton ATPase catalytic subunit A OS=Mus musculus OX=10090 GN=Atp6v1a PE=1 SV=2	Atp6v1a	1.9	68.325	2.9112	3	1	1	1	0	0	1	0	0	1	0	0	1	0	0	1	0	0	1	0	0	1	0	0	1	0	0	1	0	0	0	0	0	0	0	0	1095700	0	0
P51437	Cathelicidin antimicrobial peptide OS=Mus musculus OX=10090 GN=Camp PE=1 SV=2	Camp	10.5	19.453	7.2534	11	1	1	1	1	1	2	1	1	2	1	1	1	1	1	1	1	1	1	1	1	1	1	1	1	1	1	1	1	1	0	0	0	14930000	0	0	14913000	0	0				1.001
P51910	Apolipoprotein D OS=Mus musculus OX=10090 GN=Apod PE=1 SV=1	Apod	37.6	21.53	56.658	42	7	7	2	4	7	4	5	6	3	7	4	5	6	7	5	7	7	5	7	6	5	6	7	5	7	7	5	7	6	333670000	114060000	111080000	261700000	102010000	136920000	224800000	112330000	100670000	2.006	0.686	0.668	1.573	0.613
P52430	Serum paraoxonase/arylesterase 1 OS=Mus musculus OX=10090 GN=Pon1 PE=1 SV=2	Pon1	53.2	39.565	110.82	111	12	12	9	15	15	9	13	14	8	13	15	9	10	10	10	10	10	8	10	10	9	10	10	10	10	10	8	10	10	1123200000	459480000	589920000	1183000000	475600000	633100000	1104900000	440090000	521260000	1.548	0.633	0.813	1.63	0.655
P52480	Pyruvate kinase PKM OS=Mus musculus OX=10090 GN=Pkm PE=1 SV=4	Pkm	27.3	57.844	52.707	28	9	8	2	4	2	4	3	4	3	5	1	3	5	3	6	3	5	5	7	1	2	5	3	5	3	5	4	7	1	0	55492000	25987000	37386000	37877000	44019000	49249000	35280000	0		1.362	0.638	0.917	0.929
P55065	Phospholipid transfer protein OS=Mus musculus OX=10090 GN=Pltp PE=1 SV=1	Pltp	42.2	54.452	181.78	151	16	16	13	17	18	20	19	17	17	17	13	13	13	11	15	14	13	15	13	13	13	13	11	15	14	13	15	13	13	729950000	549930000	657820000	745010000	613240000	612360000	841950000	591610000	596890000	1.106	0.833	0.997	1.129	0.929
P55284	Cadherin-5 OS=Mus musculus OX=10090 GN=Cdh5 PE=1 SV=2	Cdh5	2.6	87.902	1.9281	2	2	2	0	0	0	0	0	0	1	0	1	0	0	0	0	0	0	1	0	1	0	0	0	0	0	0	1	0	1	0	0	0	0	0	0	0	0	2137300
P55937	Golgin subfamily A member 3 OS=Mus musculus OX=10090 GN=Golga3 PE=1 SV=3	Golga3	1.3	167.22	-2	0	1	1	0	0	0	0	0	0	0	0	0	1	0	0	1	0	0	1	0	0	1	0	0	1	0	0	1	0	0	0	0	0	0	0	0	0	0	0
P56395	Cytochrome b5 OS=Mus musculus OX=10090 GN=Cyb5a PE=1 SV=2	Cyb5a	15.7	15.241	3.2465	1	1	1	0	0	0	0	1	0	0	0	0	0	0	0	0	1	1	0	0	0	0	0	0	0	1	1	0	0	0	0	0	0	0	0	1000400	0	0	0
P57780	Alpha-actinin-4 OS=Mus musculus OX=10090 GN=Actn4 PE=1 SV=1	Actn4	13.9	104.98	2.082	1	10	2	0	1	0	0	0	0	0	0	0	1	9	2	0	3	1	0	3	0	1	1	0	0	1	1	0	0	0	0	0	0	0	0	856580	0	0	0
P60710	Actin, cytoplasmic 1 OS=Mus musculus OX=10090 GN=Actb PE=1 SV=1	Actb	66.4	41.736	228.24	160	19	1	11	28	21	18	15	21	16	15	15	13	19	15	16	14	16	15	14	15	1	1	1	1	1	1	1	1	1	1025000000	1216600000	556470000	747660000	588310000	681610000	668370000	554620000	491870000	1.413	1.677	0.767	1.03	0.811
P61161	Actin-related protein 2 OS=Mus musculus OX=10090 GN=Actr2 PE=1 SV=1	Actr2	3	44.76	4.3855	7	1	1	1	1	1	1	1	0	1	1	0	1	1	1	1	1	0	1	1	0	1	1	1	1	1	0	1	1	0	0	0	0	0	0	0	4203600	0	0
P61939	Thyroxine-binding globulin OS=Mus musculus OX=10090 GN=Serpina7 PE=2 SV=1	Serpina7	7.2	47.052	5.4842	6	2	2	0	1	0	0	1	1	1	1	1	0	1	1	1	1	1	1	1	1	0	1	1	1	1	1	1	1	1	0	0	0	0	0	0	0	0	7566200
P63017	Heat shock cognate 71 kDa protein OS=Mus musculus OX=10090 GN=Hspa8 PE=1 SV=1	Hspa8	9.6	70.87	6.8079	8	5	5	0	3	0	1	0	1	2	1	0	2	3	3	2	2	3	3	3	1	2	3	3	2	2	3	3	3	1	0	14626000	6895600	0	8003900	8816900	0	7867300	0		1.583	0.746		0.866
P63042	Stathmin-4 OS=Mus musculus OX=10090 GN=Stmn4 PE=2 SV=1	Stmn4	6.3	22.087	-2	0	1	1	0	0	0	0	0	0	0	0	0	1	0	0	0	1	0	0	1	0	1	0	0	0	1	0	0	1	0	0	0	0	0	0	0	0	0	0
P63101	14-3-3 protein zeta/delta OS=Mus musculus OX=10090 GN=Ywhaz PE=1 SV=1	Ywhaz	45.7	27.771	101.32	19	9	7	2	6	1	3	2	1	2	2	0	2	6	3	4	4	6	2	5	2	2	5	3	3	4	5	1	4	2	0	40239000	15168000	0	20412000	19751000	0	20809000	20180000		1.768	0.666		0.897
P63260	Actin, cytoplasmic 2 OS=Mus musculus OX=10090 GN=Actg1 PE=1 SV=1	Actg1	66.4	41.792	4.487	0	19	1	0	0	0	0	0	0	0	0	0	13	19	14	16	13	15	15	13	14	1	1	0	1	0	0	1	0	0	0	0	0	0	0	0	0	0	0
P68134	Actin, alpha skeletal muscle OS=Mus musculus OX=10090 GN=Acta1 PE=1 SV=1	Acta1	27.1	42.051	11.824	16	10	1	2	3	2	2	2	1	1	3	0	7	10	9	8	8	9	8	8	9	1	1	1	1	1	1	1	1	1	63488000	212840000	0	89522000	44406000	0	89840000	37292000	0	0.709	2.376		1	0.496
P68254	14-3-3 protein theta OS=Mus musculus OX=10090 GN=Ywhaq PE=1 SV=1	Ywhaq	13.5	27.778	3.1943	0	3	1	0	0	0	0	0	0	0	0	0	0	2	1	1	0	1	2	1	0	0	1	1	0	0	0	1	0	0	0	0	0	0	0	0	0	0	0
P68372	Tubulin beta-4B chain OS=Mus musculus OX=10090 GN=Tubb4b PE=1 SV=1	Tubb4b	20.9	49.83	28.243	11	6	4	0	5	0	1	0	1	3	1	0	0	4	2	3	2	2	4	1	0	0	2	1	2	1	2	3	0	0	0	22433000	8453700	0	12008000	10764000	7493300	0	0		1.834	0.691		0.982
P68510	14-3-3 protein eta OS=Mus musculus OX=10090 GN=Ywhah PE=1 SV=2	Ywhah	9.8	28.211	12.57	1	2	1	0	1	0	0	0	0	0	0	0	0	1	0	1	0	0	1	0	0	0	1	0	0	0	0	0	0	0	0	1867100	0	0	0	0	0	0	0		1
P70194	C-type lectin domain family 4 member F OS=Mus musculus OX=10090 GN=Clec4f PE=1 SV=1	Clec4f	6.2	61.268	4.4691	2	3	3	0	1	0	0	0	0	1	0	0	1	1	0	0	1	1	2	1	1	1	1	0	0	1	1	2	1	1	0	0	0	0	0	0	1500700	0	0
P70195	Proteasome subunit beta type-7 OS=Mus musculus OX=10090 GN=Psmb7 PE=1 SV=1	Psmb7	51.6	29.891	58.966	35	9	9	0	7	5	3	6	4	4	3	3	3	7	6	5	7	5	4	7	6	3	7	6	5	7	5	4	7	6	52792000	44749000	33189000	52259000	36791000	34680000	60896000	39553000	31742000	1.229	1.042	0.773	1.216	0.856
P70274	Selenoprotein P OS=Mus musculus OX=10090 GN=Selenop PE=1 SV=3	Selenop	23.4	42.705	51.159	47	8	8	4	7	5	7	6	6	3	6	3	3	5	4	6	5	5	3	6	5	3	5	4	6	5	5	3	6	5	124440000	100150000	109410000	120640000	102650000	125810000	118880000	68445000	106400000	1.147	0.923	1.008	1.112	0.946
P70375	Coagulation factor VII OS=Mus musculus OX=10090 GN=F7 PE=1 SV=1	F7	44.4	50.276	170.08	143	21	21	12	14	13	18	18	14	24	15	15	14	13	14	16	16	14	20	15	15	14	13	14	16	16	14	20	15	15	566490000	373020000	325060000	467720000	337570000	345680000	394670000	332120000	330490000	1.468	0.967	0.842	1.212	0.875
P70389	Insulin-like growth factor-binding protein complex acid labile subunit OS=Mus musculus OX=10090 GN=Igfals PE=1 SV=1	Igfals	49.9	66.959	281.27	208	22	22	13	25	21	20	25	29	26	25	24	14	17	17	18	17	17	20	17	17	14	17	17	18	17	17	20	17	17	544490000	442120000	445680000	509730000	420050000	501530000	456350000	571710000	524490000	1.11	0.901	0.908	1.039	0.856
P70428	Exostosin-2 OS=Mus musculus OX=10090 GN=Ext2 PE=1 SV=2	Ext2	1.4	82.063	1.6709	3	1	1	0	0	1	0	1	0	0	1	0	0	0	1	0	1	1	1	1	0	0	0	1	0	1	1	1	1	0	0	0	0	0	0	0	0	1198600	0
P70663	SPARC-like protein 1 OS=Mus musculus OX=10090 GN=Sparcl1 PE=1 SV=3	Sparcl1	1.7	72.286	2.2265	1	1	1	0	0	0	1	0	0	0	0	0	0	0	0	1	0	0	1	0	0	0	0	0	1	0	0	1	0	0	0	0	0	0	0	0	1672100	0	0
P80313	T-complex protein 1 subunit eta OS=Mus musculus OX=10090 GN=Cct7 PE=1 SV=1	Cct7	6.2	59.652	6.4778	7	2	2	0	2	1	0	1	1	1	1	0	1	2	1	1	1	1	1	1	1	1	2	1	1	1	1	1	1	1	0	4795600	0	0	0	0	0	0	0		1
P80314	T-complex protein 1 subunit beta OS=Mus musculus OX=10090 GN=Cct2 PE=1 SV=4	Cct2	3.9	57.477	3.1205	2	2	2	1	1	0	0	0	0	0	0	0	1	1	0	1	0	0	1	0	0	1	1	0	1	0	0	1	0	0	0	3270700	0	0	0	0	0	0	0		1
P80317	T-complex protein 1 subunit zeta OS=Mus musculus OX=10090 GN=Cct6a PE=1 SV=3	Cct6a	8.7	58.004	14.044	5	2	2	0	1	0	1	0	1	1	1	0	0	1	1	1	1	1	1	1	0	0	1	1	1	1	1	1	1	0	0	0	0	0	0	0	609590	0	0
P80318	T-complex protein 1 subunit gamma OS=Mus musculus OX=10090 GN=Cct3 PE=1 SV=1	Cct3	4.8	60.629	2.0979	1	1	1	0	1	0	0	0	0	0	0	0	0	1	0	0	0	0	0	0	0	0	1	0	0	0	0	0	0	0	0	9108400	0	0	0	0	0	0	0		1
P82198	Transforming growth factor-beta-induced protein ig-h3 OS=Mus musculus OX=10090 GN=Tgfbi PE=1 SV=1	Tgfbi	15.7	74.596	41.083	19	9	9	1	2	2	1	4	3	1	4	1	2	3	4	2	4	3	3	4	3	2	3	4	2	4	3	3	4	3	0	15330000	11435000	0	13836000	0	0	12540000	0		1.154	0.861		1.041
P84091	AP-2 complex subunit mu OS=Mus musculus OX=10090 GN=Ap2m1 PE=1 SV=1	Ap2m1	2.5	49.654	-2	0	1	1	0	0	0	0	0	0	0	0	0	0	1	1	0	1	1	0	1	1	0	1	1	0	1	1	0	1	1	0	0	0	0	0	0	0	0	0
P84750	Ig kappa chain V region Mem5 (Fragment) OS=Mus musculus OX=10090 PE=1 SV=1	---	13.2	13.251	3.2705	23	2	2	2	4	3	2	2	4	1	2	3	2	2	2	2	2	2	1	2	2	2	2	2	2	2	2	1	2	2	433230000	1118700000	4330100000	1002500000	597000000	1573400000	0	986050000	1646500000	0.297	0.766	2.964	0.686	0.409
P84751	Ig heavy chain Mem5 (Fragment) OS=Mus musculus OX=10090 PE=1 SV=1	---	20.3	25.349	2.2703	1	3	1	0	0	0	0	0	1	0	0	0	2	2	2	2	2	3	2	2	2	0	0	0	0	0	1	0	0	0	0	0	0	0	0	9279700	0	0	0
P97321	Prolyl endopeptidase FAP OS=Mus musculus OX=10090 GN=Fap PE=1 SV=1	Fap	18.9	87.944	36.438	30	11	11	0	2	3	2	6	6	3	5	3	2	5	5	2	8	8	3	7	6	2	5	5	2	8	8	3	7	6	0	29114000	33521000	0	31277000	35702000	0	43380000	27858000		0.87	1.001		0.934
P97333	Neuropilin-1 OS=Mus musculus OX=10090 GN=Nrp1 PE=1 SV=2	Nrp1	7.2	103	18.115	13	5	5	0	2	1	1	3	1	2	2	1	1	2	2	2	3	2	2	3	3	1	2	2	2	3	2	2	3	3	0	0	0	0	17177000	0	7258000	13063000	8578600					1.491
P97363	Serine palmitoyltransferase 2 OS=Mus musculus OX=10090 GN=Sptlc2 PE=1 SV=2	Sptlc2	3.4	62.981	-2	4	2	2	1	0	0	1	0	1	1	0	0	1	0	0	1	0	1	2	0	0	1	0	0	1	0	1	2	0	0	0	0	0	0	0	0	90283000	0	0
P98064	Mannan-binding lectin serine protease 1 OS=Mus musculus OX=10090 GN=Masp1 PE=1 SV=2	Masp1	58.4	79.967	323.31	399	37	37	21	50	45	29	55	52	34	59	54	21	34	33	25	32	34	25	34	32	21	34	33	25	32	34	25	34	32	6487900000	3234600000	3618700000	4439100000	3214000000	3435900000	4421000000	3979200000	3284200000	1.617	0.806	0.902	1.106	0.801
P98086	Complement C1q subcomponent subunit A OS=Mus musculus OX=10090 GN=C1qa PE=1 SV=2	C1qa	37.6	25.974	88.071	180	11	11	7	25	21	11	24	25	19	23	25	7	10	10	9	10	10	11	10	10	7	10	10	9	10	10	11	10	10	3568600000	2669300000	2023800000	1758800000	2169900000	2042300000	1566500000	1756000000	1820100000	1.658	1.24	0.94	0.817	1.008
P99026	Proteasome subunit beta type-4 OS=Mus musculus OX=10090 GN=Psmb4 PE=1 SV=1	Psmb4	40.9	29.116	51.279	43	7	7	2	7	3	3	5	5	5	8	5	3	7	6	3	5	6	3	7	6	3	7	6	3	5	6	3	7	6	111690000	119110000	88939000	110310000	93984000	100440000	120420000	125490000	78054000	1.06	1.13	0.844	1.047	0.892
Q00519	Xanthine dehydrogenase/oxidase OS=Mus musculus OX=10090 GN=Xdh PE=1 SV=5	Xdh	4.4	146.56	30.952	13	4	4	0	1	2	3	0	1	2	2	2	2	1	2	3	0	2	2	2	2	2	1	2	3	0	2	2	2	2	0	0	0	0	0	7108000	0	0	10585000
Q00612	Glucose-6-phosphate 1-dehydrogenase X OS=Mus musculus OX=10090 GN=G6pdx PE=1 SV=3	G6pdx	3.3	59.262	1.6076	4	1	1	0	0	1	0	1	2	0	0	0	0	0	1	0	1	1	0	1	1	0	0	1	0	1	1	0	1	1	0	0	0	0	0	0	0	0	199690
Q00623	Apolipoprotein A-I OS=Mus musculus OX=10090 GN=Apoa1 PE=1 SV=2	Apoa1	72.7	30.615	323.31	487	27	24	28	68	61	32	65	68	31	69	65	20	26	27	18	27	26	19	26	25	19	23	24	17	24	23	18	23	22	17816000000	18690000000	15839000000	18534000000	17701000000	20911000000	19840000000	19063000000	16412000000	0.973	1.021	0.865	1.012	0.967
Q00724	Retinol-binding protein 4 OS=Mus musculus OX=10090 GN=Rbp4 PE=1 SV=2	Rbp4	59.7	23.206	109.38	66	10	10	4	6	6	8	7	8	10	10	7	4	9	10	6	9	10	7	9	10	4	9	10	6	9	10	7	9	10	321630000	200340000	214010000	258250000	211160000	256000000	234650000	233930000	225450000	1.343	0.837	0.894	1.078	0.882
Q00896	Alpha-1-antitrypsin 1-3 OS=Mus musculus OX=10090 GN=Serpina1c PE=1 SV=2	Serpina1c	53.4	45.823	323.31	219	22	1	12	29	31	20	27	34	13	24	29	16	21	21	18	21	21	18	21	20	1	1	1	1	1	1	1	1	1	3051300000	3228700000	3122200000	2404900000	2653000000	4695300000	2833600000	2676100000	3869300000	0.962	1.018	0.985	0.759	0.837
Q00897	Alpha-1-antitrypsin 1-4 OS=Mus musculus OX=10090 GN=Serpina1d PE=1 SV=1	Serpina1d	40	45.998	7.927	4	17	2	0	0	0	1	1	0	0	2	0	9	15	15	11	14	15	11	15	13	0	1	0	1	1	0	0	2	0	0	0	0	0	0	0	0	16276000	0
Q01279	Epidermal growth factor receptor OS=Mus musculus OX=10090 GN=Egfr PE=1 SV=1	Egfr	7.4	134.85	14.391	30	8	8	1	3	5	1	4	7	1	3	5	1	5	4	3	5	6	3	6	5	1	5	4	3	5	6	3	6	5	0	20531000	32773000	0	33539000	28048000	0	30146000	22627000		0.735	1.173		1.2
Q01768	Nucleoside diphosphate kinase B OS=Mus musculus OX=10090 GN=Nme2 PE=1 SV=1	Nme2	7.9	17.363	1.6649	1	1	1	0	0	0	1	0	0	0	0	0	1	0	0	1	0	0	1	0	0	1	0	0	1	0	0	1	0	0	0	0	0	0	0	0	3269900	0	0
Q01853	Transitional endoplasmic reticulum ATPase OS=Mus musculus OX=10090 GN=Vcp PE=1 SV=4	Vcp	53.7	89.321	276.51	172	33	33	13	24	16	19	19	25	18	27	11	16	21	20	17	22	22	19	24	12	16	21	20	17	22	22	19	24	12	261820000	315410000	194350000	221010000	270090000	358310000	220830000	316550000	193600000	1.002	1.207	0.744	0.846	1.034
Q02105	Complement C1q subcomponent subunit C OS=Mus musculus OX=10090 GN=C1qc PE=1 SV=2	C1qc	26.8	25.991	101.41	36	6	6	3	6	4	2	4	5	2	4	6	5	6	5	4	6	6	5	6	6	5	6	5	4	6	6	5	6	6	1381500000	942420000	796160000	0	784920000	739160000	722380000	609960000	632150000	1.672	1.141	0.964		0.95
Q02257	Junction plakoglobin OS=Mus musculus OX=10090 GN=Jup PE=1 SV=3	Jup	5.1	81.8	-2	1	2	2	0	0	0	0	0	0	1	0	0	1	1	0	1	1	0	1	0	0	1	1	0	1	1	0	1	0	0	0	0	0	0	0	0	749180	0	0
Q02819	Nucleobindin-1 OS=Mus musculus OX=10090 GN=Nucb1 PE=1 SV=2	Nucb1	17.6	53.408	12.452	6	5	5	1	0	0	2	0	0	1	2	0	1	0	1	3	0	0	2	2	0	1	0	1	3	0	0	2	2	0	0	0	0	9105400	0	0	8881200	0	0				1.012
Q03311	Cholinesterase OS=Mus musculus OX=10090 GN=Bche PE=1 SV=2	Bche	9.1	68.461	22.196	11	5	5	0	1	2	2	0	3	1	1	1	1	3	3	2	2	4	1	4	4	1	3	3	2	2	4	1	4	4	0	12610000	12475000	17242000	0	13840000	0	7718000	11653000		1.002	0.991	1.37
Q03350	Thrombospondin-2 OS=Mus musculus OX=10090 GN=Thbs2 PE=1 SV=2	Thbs2	4.4	129.88	5.1202	5	4	2	0	2	0	1	0	0	1	0	1	2	2	2	3	2	2	3	2	2	0	1	1	1	1	1	1	1	1	0	0	0	0	0	0	0	0	12598000
Q03734	Serine protease inhibitor A3M OS=Mus musculus OX=10090 GN=Serpina3m PE=1 SV=2	Serpina3m	48.3	47.064	88.294	75	19	9	6	10	7	7	8	8	10	9	10	14	17	15	13	15	17	16	16	15	5	7	6	5	6	7	8	7	6	225870000	134520000	115980000	203930000	179910000	128420000	208690000	165520000	169690000	1.326	0.79	0.681	1.198	1.057
Q05020	Apolipoprotein C-II OS=Mus musculus OX=10090 GN=Apoc2 PE=2 SV=1	Apoc2	49.5	10.741	92.757	84	5	5	7	9	8	9	10	9	11	11	10	2	4	5	2	4	4	2	5	5	2	4	5	2	4	4	2	5	5	1556700000	2053600000	1809900000	677170000	2213800000	2157200000	266150000	1974000000	2540600000	0.919	1.212	1.068	0.4	1.307
Q05144	Ras-related C3 botulinum toxin substrate 2 OS=Mus musculus OX=10090 GN=Rac2 PE=1 SV=1	Rac2	5.2	21.441	1.8589	3	1	1	1	0	0	1	0	0	1	0	0	1	0	0	1	0	0	1	0	0	1	0	0	1	0	0	1	0	0	0	0	0	5125400	0	0	0	0	0				1
Q05793	Basement membrane-specific heparan sulfate proteoglycan core protein OS=Mus musculus OX=10090 GN=Hspg2 PE=1 SV=1	Hspg2	0.9	398.29	7.0062	5	3	3	0	1	1	0	1	1	0	0	1	1	3	3	1	2	2	0	2	2	1	3	3	1	2	2	0	2	2	0	4469100	0	0	0	7218800	0	0	7471400		0.7
Q06770	Corticosteroid-binding globulin OS=Mus musculus OX=10090 GN=Serpina6 PE=1 SV=1	Serpina6	48.6	44.769	183.38	185	18	18	12	21	20	23	17	22	20	22	28	13	17	16	17	15	16	17	16	17	13	17	16	17	15	16	17	16	17	1178200000	1142900000	1365300000	1084700000	867260000	1911000000	830810000	1143500000	1870600000	0.931	0.903	1.078	0.857	0.685
Q06890	Clusterin OS=Mus musculus OX=10090 GN=Clu PE=1 SV=1	Clu	41.1	51.655	323.31	277	20	20	22	37	34	22	33	40	20	39	30	14	18	20	14	20	19	13	19	19	14	18	20	14	20	19	13	19	19	2623900000	2508800000	1907300000	2688300000	2041100000	2297400000	2527000000	2662000000	2177700000	1.102	1.053	0.801	1.129	0.857
Q07235	Glia-derived nexin OS=Mus musculus OX=10090 GN=Serpine2 PE=1 SV=2	Serpine2	42.1	44.207	104.05	61	11	11	2	10	12	3	7	8	7	7	5	3	9	8	6	8	8	7	7	8	3	9	8	6	8	8	7	7	8	65720000	92580000	91146000	66835000	62157000	76541000	79234000	101190000	47573000	0.866	1.22	1.201	0.881	0.819
Q07456	Protein AMBP OS=Mus musculus OX=10090 GN=Ambp PE=1 SV=2	Ambp	44.1	39.029	145.33	147	13	13	9	19	18	13	22	15	14	17	20	10	10	10	11	11	11	9	10	10	10	10	10	11	11	11	9	10	10	1792500000	1514200000	1349500000	2042000000	1387300000	1579200000	1985600000	1489500000	1432400000	1.107	0.935	0.833	1.261	0.857
Q07797	Galectin-3-binding protein OS=Mus musculus OX=10090 GN=Lgals3bp PE=1 SV=1	Lgals3bp	35	64.49	181.37	58	13	13	7	10	5	10	3	4	9	6	4	8	9	7	9	5	7	9	6	7	8	9	7	9	5	7	9	6	7	232270000	150860000	91804000	150840000	113090000	84708000	131630000	97049000	73870000	1.856	1.206	0.734	1.206	0.904
Q08048	Hepatocyte growth factor OS=Mus musculus OX=10090 GN=Hgf PE=1 SV=1	Hgf	1.1	82.944	-2	0	1	1	0	0	0	0	0	0	0	0	0	0	0	0	0	0	0	0	0	1	0	0	0	0	0	0	0	0	1	0	0	0	0	0	0	0	0	0
Q08857	Platelet glycoprotein 4 OS=Mus musculus OX=10090 GN=Cd36 PE=1 SV=2	Cd36	2.5	52.697	2.9282	1	1	1	0	0	0	0	1	0	0	0	0	0	0	0	0	1	0	0	0	0	0	0	0	0	1	0	0	0	0	0	0	0	0	2110300	0	0	0	0					1
Q09143	High affinity cationic amino acid transporter 1 OS=Mus musculus OX=10090 GN=Slc7a1 PE=1 SV=1	Slc7a1	1.8	67.091	-2	0	1	1	0	0	0	0	0	0	0	0	0	0	1	1	0	1	0	0	1	1	0	1	1	0	1	0	0	1	1	0	0	0	0	0	0	0	0	0
Q0KK56	Protein FAM184B OS=Mus musculus OX=10090 GN=Fam184b PE=2 SV=1	Fam184b	1.3	107.6	-2	0	1	1	0	0	0	0	0	0	0	0	0	0	0	0	0	0	1	0	0	1	0	0	0	0	0	1	0	0	1	0	0	0	0	0	0	0	0	0
Q0P5X1	Leucine-rich repeat and IQ domain-containing protein 1 OS=Mus musculus OX=10090 GN=Lrriq1 PE=2 SV=2	Lrriq1	0.7	191.81	-2	0	1	1	0	0	0	0	0	0	0	0	0	1	0	0	0	0	0	0	0	0	1	0	0	0	0	0	0	0	0	0	0	0	0	0	0	0	0	0
Q0VBD2	Protein MCM10 homolog OS=Mus musculus OX=10090 GN=Mcm10 PE=1 SV=1	Mcm10	1.5	98.405	1.9376	0	1	1	0	0	0	0	0	0	0	0	0	1	0	0	0	0	0	0	0	0	1	0	0	0	0	0	0	0	0	0	0	0	0	0	0	0	0	0
Q19LI2	Alpha-1B-glycoprotein OS=Mus musculus OX=10090 GN=A1bg PE=1 SV=1	A1bg	40.8	56.553	60.808	34	16	16	9	0	0	11	2	0	11	1	0	12	0	0	13	2	1	13	1	0	12	0	0	13	2	1	13	1	0	272340000	0	0	289600000	0	0	252480000	0	0	1.003			1.067
Q3SXB8	Collectin-11 OS=Mus musculus OX=10090 GN=Colec11 PE=2 SV=2	Colec11	23.5	28.989	83.866	49	9	9	3	4	8	4	6	6	4	8	6	4	8	8	5	9	7	5	8	7	4	8	8	5	9	7	5	8	7	172140000	121890000	128380000	120070000	153630000	119190000	128010000	168740000	172710000	1.206	0.854	0.899	0.841	1.076
Q3SXD3	HD domain-containing protein 2 OS=Mus musculus OX=10090 GN=Hddc2 PE=1 SV=1	Hddc2	7.5	22.753	-2	2	1	1	0	1	1	0	0	0	0	0	0	0	1	1	0	1	0	0	0	1	0	1	1	0	1	0	0	0	1	0	0	0	0	0	0	0	0	8749800
Q3THE2	Myosin regulatory light chain 12B OS=Mus musculus OX=10090 GN=Myl12b PE=1 SV=2	Myl12b	44.8	19.779	9.9387	8	6	1	1	1	0	1	1	2	0	1	1	2	5	2	4	3	3	4	2	3	1	1	1	1	1	1	1	1	1	0	0	0	45032000	0	0	0	0	0				1
Q3TXS7	26S proteasome non-ATPase regulatory subunit 1 OS=Mus musculus OX=10090 GN=Psmd1 PE=1 SV=1	Psmd1	3.5	105.73	2.1333	2	2	2	0	1	0	1	0	0	0	0	0	0	1	0	1	0	0	0	1	0	0	1	0	1	0	0	0	1	0	0	0	0	0	0	0	0	1433800	0
Q3U2P1	Protein transport protein Sec24A OS=Mus musculus OX=10090 GN=Sec24a PE=1 SV=1	Sec24a	1.5	118.78	-2	0	1	1	0	0	0	0	0	0	0	0	0	0	1	1	0	1	1	0	1	1	0	1	1	0	1	1	0	1	1	0	0	0	0	0	0	0	0	0
Q3UPY5	Beta-galactosidase-1-like protein 2 OS=Mus musculus OX=10090 GN=Glb1l2 PE=1 SV=1	Glb1l2	1.9	72.235	1.5925	14	1	1	0	1	4	2	2	2	1	1	1	1	1	1	1	1	1	1	1	1	1	1	1	1	1	1	1	1	1	0	190020000	150900000	41772000	352390000	231190000	0	637670000	187230000		0.743	0.59	0.163	1.377
Q3UQ28	Peroxidasin homolog OS=Mus musculus OX=10090 GN=Pxdn PE=1 SV=2	Pxdn	0.7	165.1	1.6178	1	1	1	0	0	0	0	0	0	0	1	0	0	1	0	0	1	0	0	1	1	0	1	0	0	1	0	0	1	1	0	0	0	0	0	0	0	0	441000
Q3UR85	Myelin regulatory factor OS=Mus musculus OX=10090 GN=Myrf PE=1 SV=2	Myrf	1.1	123.29	-2	3	1	1	0	0	0	0	1	0	0	1	1	0	0	0	0	1	0	0	1	1	0	0	0	0	1	0	0	1	1	0	0	0	0	0	0	0	0	42269000
Q3UV17	Keratin, type II cytoskeletal 2 oral OS=Mus musculus OX=10090 GN=Krt76 PE=1 SV=1	Krt76	7.4	62.844	2.5227	16	7	1	2	2	2	2	1	2	2	2	1	1	5	5	2	5	5	3	7	5	1	1	1	1	1	1	1	1	1	0	0	0	0	0	0	151610000	0	0
Q3UZZ4	Olfactomedin-4 OS=Mus musculus OX=10090 GN=Olfm4 PE=2 SV=1	Olfm4	7.5	57.298	6.6321	7	3	3	0	2	0	1	1	0	1	1	1	0	2	0	1	1	1	1	1	1	0	2	0	1	1	1	1	1	1	0	0	0	0	0	0	0	0	9469800
Q3V2T4	Keratinocyte differentiation-associated protein OS=Mus musculus OX=10090 GN=Krtdap PE=2 SV=1	Krtdap	33.3	11.497	7.4152	5	2	2	1	0	0	2	0	0	2	0	0	1	0	0	2	0	0	2	0	0	1	0	0	2	0	0	2	0	0	0	0	0	43287000	0	0	38314000	0	0				1.061
Q4PJX1	Protein odr-4 homolog OS=Mus musculus OX=10090 GN=Odr4 PE=1 SV=2	Odr4	2.7	49.997	-2	5	1	1	0	0	0	0	1	1	1	2	0	1	1	1	0	1	1	1	1	1	1	1	1	0	1	1	1	1	1	0	0	0	0	0	0	0	0	28949000
Q4ZJN1	Complement C1q and tumor necrosis factor-related protein 9 OS=Mus musculus OX=10090 GN=C1qtnf9 PE=1 SV=1	C1qtnf9	14.4	34.565	13.754	6	3	3	0	0	0	2	0	0	1	2	1	1	1	0	3	0	0	2	1	2	1	1	0	3	0	0	2	1	2	0	0	0	10468000	0	0	8980800	0	0				1.076
Q5HZG4	Transcription initiation factor TFIID subunit 3 OS=Mus musculus OX=10090 GN=Taf3 PE=1 SV=2	Taf3	0.8	105.11	-2	0	1	1	0	0	0	0	0	0	0	0	0	0	0	0	1	0	0	1	0	0	0	0	0	1	0	0	1	0	0	0	0	0	0	0	0	0	0	0
Q5SPX1	Coiled-coil domain-containing protein 157 OS=Mus musculus OX=10090 GN=Ccdc157 PE=1 SV=1	Ccdc157	2.1	79.795	-2	0	1	1	0	0	0	0	0	0	0	0	0	0	1	1	0	1	1	0	1	1	0	1	1	0	1	1	0	1	1	0	0	0	0	0	0	0	0	0
Q60590	Alpha-1-acid glycoprotein 1 OS=Mus musculus OX=10090 GN=Orm1 PE=1 SV=1	Orm1	38.6	23.895	43.258	62	9	7	5	5	10	6	6	12	3	7	8	5	6	8	4	8	8	3	7	6	3	5	6	2	6	6	1	6	4	275700000	144310000	200450000	187700000	144560000	206640000	230760000	148570000	182570000	1.442	0.755	1.048	0.981	0.756
Q60605	Myosin light polypeptide 6 OS=Mus musculus OX=10090 GN=Myl6 PE=1 SV=3	Myl6	49.7	16.93	39.49	28	7	7	2	6	3	5	3	2	4	2	1	2	5	5	5	5	3	6	4	4	2	5	5	5	5	3	6	4	4	57980000	125010000	60808000	59338000	44279000	61981000	57458000	32621000	34864000	0.977	2.106	1.024	0.999	0.746
Q60610	T-lymphoma invasion and metastasis-inducing protein 1 OS=Mus musculus OX=10090 GN=Tiam1 PE=1 SV=1	Tiam1	1	177.53	-2	0	1	1	0	0	0	0	0	0	0	0	0	1	0	0	1	0	0	1	0	0	1	0	0	1	0	0	1	0	0	0	0	0	0	0	0	0	0	0
Q60675	Laminin subunit alpha-2 OS=Mus musculus OX=10090 GN=Lama2 PE=1 SV=2	Lama2	1.2	343.81	4.1789	5	3	3	0	1	1	0	1	1	0	0	1	0	3	2	0	3	1	0	2	3	0	3	2	0	3	1	0	2	3	0	4248800	3946900	0	4778900	0	0	0	4629700		0.965	0.897		1.086
Q60692	Proteasome subunit beta type-6 OS=Mus musculus OX=10090 GN=Psmb6 PE=1 SV=3	Psmb6	41.2	25.378	41.723	41	6	6	3	6	4	4	6	3	4	6	5	2	5	5	3	4	2	3	5	4	2	5	5	3	4	2	3	5	4	111610000	47176000	42952000	64545000	53155000	49931000	105510000	53294000	36637000	1.778	0.752	0.684	1.028	0.847
Q60841	Reelin OS=Mus musculus OX=10090 GN=Reln PE=1 SV=3	Reln	9	387.49	151.72	95	25	25	5	17	11	7	14	10	8	13	10	10	15	13	11	14	10	12	15	12	10	15	13	11	14	10	12	15	12	42150000	92470000	99334000	51906000	98277000	78990000	38728000	115280000	92273000	0.535	1.173	1.26	0.659	1.247
Q60847	Collagen alpha-1(XII) chain OS=Mus musculus OX=10090 GN=Col12a1 PE=2 SV=3	Col12a1	1.9	340.21	23.479	23	5	5	2	4	2	2	4	2	1	3	3	2	3	3	2	4	2	1	3	3	2	3	3	2	4	2	1	3	3	0	6866400	8116800	4866600	7378200	6452800	0	11564000	5877400		0.94	1.111	0.666	1.01
Q60963	Platelet-activating factor acetylhydrolase OS=Mus musculus OX=10090 GN=Pla2g7 PE=2 SV=2	Pla2g7	32.3	49.258	45.751	49	11	11	2	6	7	5	6	9	3	8	3	4	6	8	5	7	8	3	8	6	4	6	8	5	7	8	3	8	6	41800000	43031000	47381000	63966000	33434000	55168000	44294000	49846000	43641000	0.89	0.917	1.009	1.362	0.712
Q60992	Guanine nucleotide exchange factor VAV2 OS=Mus musculus OX=10090 GN=Vav2 PE=1 SV=1	Vav2	1	99.914	-2	0	1	1	0	0	0	0	0	0	0	0	0	0	1	1	0	1	1	0	0	0	0	1	1	0	1	1	0	0	0	0	0	0	0	0	0	0	0	0
Q60994	Adiponectin OS=Mus musculus OX=10090 GN=Adipoq PE=1 SV=2	Adipoq	33.6	26.809	74.75	85	7	7	7	10	14	9	9	9	8	13	6	6	6	7	6	6	6	6	7	7	6	6	7	6	6	6	6	7	7	2145100000	1609100000	1557900000	2213400000	1254500000	1351700000	2061700000	2192100000	1710700000	1.199	0.9	0.871	1.238	0.701
Q61129	Complement factor I OS=Mus musculus OX=10090 GN=Cfi PE=1 SV=3	Cfi	65.5	67.26	323.31	354	37	37	20	43	41	30	46	42	40	48	44	28	32	31	29	32	31	27	33	32	28	32	31	29	32	31	27	33	32	5732700000	4467400000	4654700000	4809000000	4448600000	4647900000	4785100000	4961200000	4520800000	1.199	0.934	0.974	1.006	0.931
Q61147	Ceruloplasmin OS=Mus musculus OX=10090 GN=Cp PE=1 SV=2	Cp	64.8	121.15	323.31	693	63	59	56	81	79	68	79	81	68	88	93	45	51	53	49	52	53	47	54	53	43	48	50	46	49	50	44	51	50	4778500000	3475100000	3554100000	5073900000	3115100000	4526700000	4835000000	3652600000	3627100000	1.174	0.854	0.873	1.246	0.765
Q61171	Peroxiredoxin-2 OS=Mus musculus OX=10090 GN=Prdx2 PE=1 SV=3	Prdx2	63.6	21.778	19.764	22	8	8	2	3	0	2	5	5	2	2	1	2	4	0	2	6	5	2	4	1	2	4	0	2	6	5	2	4	1	0	28045000	0	0	94062000	45911000	0	24877000	0		0.582			1.951
Q61207	Prosaposin OS=Mus musculus OX=10090 GN=Psap PE=1 SV=2	Psap	20.6	61.422	17.66	27	9	9	3	2	1	4	3	3	2	7	2	5	3	4	7	3	4	5	5	3	5	3	4	7	3	4	5	5	3	34018000	22427000	25785000	28859000	38941000	21119000	32396000	46726000	21315000	1.127	0.743	0.854	0.956	1.29
Q61247	Alpha-2-antiplasmin OS=Mus musculus OX=10090 GN=Serpinf2 PE=1 SV=1	Serpinf2	50.1	54.971	323.31	214	20	20	14	22	29	26	20	32	22	27	22	13	17	19	14	17	18	14	18	18	13	17	19	14	17	18	14	18	18	1498200000	1323800000	1130900000	1353200000	1223700000	1483400000	1350700000	1529100000	1385500000	1.098	0.97	0.829	0.992	0.897
Q61268	Apolipoprotein C-IV OS=Mus musculus OX=10090 GN=Apoc4 PE=1 SV=1	Apoc4	46	14.288	46.369	148	6	6	8	15	24	11	17	22	13	21	17	3	5	6	4	6	5	3	6	6	3	5	6	4	6	5	3	6	6	5110700000	2485500000	3915200000	3720600000	2708500000	3381700000	3772400000	2921900000	2940300000	1.486	0.723	1.138	1.082	0.787
Q61398	Procollagen C-endopeptidase enhancer 1 OS=Mus musculus OX=10090 GN=Pcolce PE=1 SV=2	Pcolce	9.2	50.167	10.343	13	3	3	0	1	1	0	3	4	0	2	2	1	3	3	1	3	3	1	3	2	1	3	3	1	3	3	1	3	2	0	10795000	6240400	0	8935500	7790100	0	9773400	10849000		1.191	0.688		0.986
Q61508	Extracellular matrix protein 1 OS=Mus musculus OX=10090 GN=Ecm1 PE=1 SV=2	Ecm1	59.9	62.832	321.89	249	25	25	12	29	34	21	32	32	21	33	35	13	21	22	17	23	22	17	23	23	13	21	22	17	23	22	17	23	23	712170000	591830000	709720000	709610000	756300000	710410000	626610000	812100000	843430000	0.99	0.823	0.987	0.987	1.052
Q61646	Haptoglobin OS=Mus musculus OX=10090 GN=Hp PE=1 SV=1	Hp	8.6	38.752	17.931	3	2	2	1	0	0	2	0	0	0	0	0	1	0	0	2	0	0	0	0	0	1	0	0	2	0	0	0	0	0	0	0	0	0	0	0	0	0	0
Q61730	Interleukin-1 receptor accessory protein OS=Mus musculus OX=10090 GN=Il1rap PE=1 SV=1	Il1rap	22.8	65.74	54.357	85	15	15	5	10	12	5	9	14	5	10	15	5	14	14	6	12	14	7	12	14	5	14	14	6	12	14	7	12	14	248820000	146370000	179820000	180310000	133510000	218170000	191000000	137650000	215870000	1.356	0.798	0.98	0.983	0.728
Q61739	Integrin alpha-6 OS=Mus musculus OX=10090 GN=Itga6 PE=1 SV=3	Itga6	1.4	122.16	1.807	1	1	1	0	0	0	0	0	0	1	0	0	0	0	0	0	0	0	1	0	0	0	0	0	0	0	0	1	0	0	0	0	0	0	0	0	0	0	0
Q61805	Lipopolysaccharide-binding protein OS=Mus musculus OX=10090 GN=Lbp PE=1 SV=2	Lbp	16.4	53.055	34.186	38	7	7	2	4	3	3	6	5	3	7	5	2	6	4	4	6	6	3	6	6	2	6	4	4	6	6	3	6	6	66309000	56540000	47908000	76109000	80803000	51599000	57912000	68727000	55045000	1.064	0.907	0.769	1.221	1.296
Q61830	Macrophage mannose receptor 1 OS=Mus musculus OX=10090 GN=Mrc1 PE=1 SV=2	Mrc1	2.3	164.98	3.3894	6	3	3	1	0	1	0	1	0	1	2	0	1	0	2	0	1	1	1	2	0	1	0	2	0	1	1	1	2	0	0	0	0	0	0	0	1621300	0	0
Q61838	Pregnancy zone protein OS=Mus musculus OX=10090 GN=Pzp PE=1 SV=3	Pzp	67	165.85	323.31	1957	91	89	133	261	225	183	213	284	181	223	254	79	82	80	83	84	85	80	82	84	78	80	79	81	83	83	78	80	83	60091000000	34099000000	34308000000	56209000000	30213000000	45271000000	52028000000	36485000000	41713000000	1.385	0.786	0.791	1.296	0.696
Q61982	Neurogenic locus notch homolog protein 3 OS=Mus musculus OX=10090 GN=Notch3 PE=1 SV=1	Notch3	2.1	244.25	12.961	8	4	4	1	1	1	1	1	1	0	1	1	2	3	2	2	2	2	0	3	3	2	3	2	2	2	2	0	3	3	0	12120000	10156000	0	0	11458000	0	12762000	8219300		1.108	0.928
Q62261	Spectrin beta chain, non-erythrocytic 1 OS=Mus musculus OX=10090 GN=Sptbn1 PE=1 SV=2	Sptbn1	0.8	274.22	3.6082	1	1	1	0	1	0	0	0	0	0	0	0	0	1	0	0	0	0	0	0	0	0	1	0	0	0	0	0	0	0	0	1211800	0	0	0	0	0	0	0		1
Q62351	Transferrin receptor protein 1 OS=Mus musculus OX=10090 GN=Tfrc PE=1 SV=1	Tfrc	17.2	85.73	52.142	28	10	10	4	3	4	6	1	1	5	2	2	6	4	4	6	2	3	6	3	3	6	4	4	6	2	3	6	3	3	34309000	28139000	0	35503000	0	0	66828000	23767000	26480000	0.957	0.785		0.991
Q63918	Caveolae-associated protein 2 OS=Mus musculus OX=10090 GN=Cavin2 PE=1 SV=3	Cavin2	6.5	46.763	4.2604	2	2	2	0	2	0	0	0	0	0	0	0	0	2	0	0	1	0	0	0	0	0	2	0	0	1	0	0	0	0	0	5912100	0	0	0	0	0	0	0		1
Q640M6	Glycerophosphodiester phosphodiesterase domain-containing protein 5 OS=Mus musculus OX=10090 GN=Gdpd5 PE=2 SV=1	Gdpd5	3	68.889	-2	0	1	1	0	0	0	0	0	0	0	0	0	0	0	0	0	0	0	0	0	1	0	0	0	0	0	0	0	0	1	0	0	0	0	0	0	0	0	0
Q64253	Lymphocyte antigen 6E OS=Mus musculus OX=10090 GN=Ly6e PE=1 SV=2	Ly6e	10.8	13.8	3.6953	1	1	1	0	0	0	0	0	0	1	0	0	0	0	0	0	0	0	1	0	0	0	0	0	0	0	0	1	0	0	0	0	0	0	0	0	4645600	0	0
Q64726	Zinc-alpha-2-glycoprotein OS=Mus musculus OX=10090 GN=Azgp1 PE=1 SV=2	Azgp1	57.7	35.332	87.72	109	18	18	6	14	16	9	10	16	10	13	15	6	13	15	11	12	16	10	15	15	6	13	15	11	12	16	10	15	15	311440000	182330000	167810000	243890000	111870000	214670000	289810000	116400000	230970000	1.5	0.878	0.808	1.174	0.539
Q64727	Vinculin OS=Mus musculus OX=10090 GN=Vcl PE=1 SV=4	Vcl	7.7	116.72	10.665	5	6	6	0	5	0	0	0	0	0	0	0	0	5	0	1	0	0	3	0	0	0	5	0	1	0	0	3	0	0	0	13160000	0	0	0	0	9560800	0	0		1.158
Q68FD5	Clathrin heavy chain 1 OS=Mus musculus OX=10090 GN=Cltc PE=1 SV=3	Cltc	2.7	191.55	11.087	6	3	3	0	1	0	1	1	0	1	2	0	0	2	0	1	2	1	1	2	0	0	2	0	1	2	1	1	2	0	0	5753300	0	0	5621300	0	0	0	0		1.012			0.988
Q68FF6	ARF GTPase-activating protein GIT1 OS=Mus musculus OX=10090 GN=Git1 PE=1 SV=1	Git1	2.5	85.299	-2	0	1	1	0	0	0	0	0	0	0	0	0	0	0	0	0	1	0	0	0	0	0	0	0	0	1	0	0	0	0	0	0	0	0	0	0	0	0	0
Q6GQT1	Alpha-2-macroglobulin-P OS=Mus musculus OX=10090 GN=A2m PE=2 SV=2	A2m	58.5	164.35	323.31	450	68	63	15	85	43	14	72	59	22	94	46	25	62	54	22	61	55	30	62	50	23	57	50	19	57	50	27	57	46	537720000	3012300000	1144700000	358790000	2140500000	1655700000	462310000	3323900000	1020300000	0.354	1.985	0.754	0.236	1.411
Q6GUQ1	Epidermal growth factor-like protein 8 OS=Mus musculus OX=10090 GN=Egfl8 PE=2 SV=2	Egfl8	5.8	32.066	2.2782	4	2	2	0	0	0	1	0	0	1	2	0	0	0	0	1	0	0	1	1	0	0	0	0	1	0	0	1	1	0	0	0	0	0	0	0	0	50358000	0
Q6IRU2	Tropomyosin alpha-4 chain OS=Mus musculus OX=10090 GN=Tpm4 PE=1 SV=3	Tpm4	29.4	28.467	36.542	10	7	7	1	7	0	1	0	0	1	0	0	1	6	2	1	0	1	1	1	0	1	6	2	1	0	1	1	1	0	0	49707000	5613900	0	0	0	0	0	0		1.797	0.203
Q6NSU3	Glycosyltransferase 8 domain-containing protein 1 OS=Mus musculus OX=10090 GN=Glt8d1 PE=1 SV=1	Glt8d1	3.5	41.99	-2	0	1	1	0	0	0	0	0	0	0	0	0	0	0	1	0	0	0	0	0	0	0	0	1	0	0	0	0	0	0	0	0	0	0	0	0	0	0	0
Q6PCP7	Probable G-protein coupled receptor 156 OS=Mus musculus OX=10090 GN=Gpr156 PE=2 SV=2	Gpr156	0.9	87.04	-2	0	1	1	0	0	0	0	0	0	0	0	0	0	0	0	0	0	0	1	0	0	0	0	0	0	0	0	1	0	0	0	0	0	0	0	0	0	0	0
Q6PGG2	GEM-interacting protein OS=Mus musculus OX=10090 GN=Gmip PE=1 SV=1	Gmip	1.1	107.54	-2	0	1	1	0	0	0	0	0	0	0	0	0	0	0	0	1	0	0	0	0	0	0	0	0	1	0	0	0	0	0	0	0	0	0	0	0	0	0	0
Q6R2P8	Endonuclease 8-like 2 OS=Mus musculus OX=10090 GN=Neil2 PE=2 SV=4	Neil2	4	36.833	-2	0	1	1	0	0	0	0	0	0	0	0	0	0	1	1	0	1	1	0	0	1	0	1	1	0	1	1	0	0	1	0	0	0	0	0	0	0	0	0
Q6S7F2	Transcription factor E2F7 OS=Mus musculus OX=10090 GN=E2f7 PE=1 SV=1	E2f7	1.7	99.534	-2	5	1	1	1	0	0	1	2	0	1	0	0	1	1	1	1	1	1	1	1	1	1	1	1	1	1	1	1	1	1	0	0	0	0	0	0	0	14937000	0
Q6UGQ3	Secretoglobin family 2B member 2 OS=Mus musculus OX=10090 GN=Scgb2b2 PE=2 SV=1	Scgb2b2	39.5	12.857	18.567	8	3	3	0	2	1	1	0	1	0	3	0	0	2	2	1	0	2	1	3	0	0	2	2	1	0	2	1	3	0	0	13342000	21168000	0	0	15803000	0	13947000	0		0.831	1.318
Q6VGS5	Protein Daple OS=Mus musculus OX=10090 GN=Ccdc88c PE=1 SV=1	Ccdc88c	0.8	226.53	-2	0	1	1	0	0	0	0	0	0	0	0	0	0	0	0	1	0	0	1	0	0	0	0	0	1	0	0	1	0	0	0	0	0	0	0	0	0	0	0
Q6XBJ3	One cut domain family member 2 OS=Mus musculus OX=10090 GN=Onecut2 PE=2 SV=2	Onecut2	2.6	54.554	-2	0	1	1	0	0	0	0	0	0	0	0	0	1	0	0	0	0	0	0	0	0	1	0	0	0	0	0	0	0	0	0	0	0	0	0	0	0	0	0
Q78ZA7	Nucleosome assembly protein 1-like 4 OS=Mus musculus OX=10090 GN=Nap1l4 PE=1 SV=1	Nap1l4	5.6	42.679	2.5713	2	2	2	0	0	0	0	2	0	0	0	0	0	1	1	0	2	0	0	1	1	0	1	1	0	2	0	0	1	1	0	0	0	0	9950500	0	0	0	0					1
Q7TPR4	Alpha-actinin-1 OS=Mus musculus OX=10090 GN=Actn1 PE=1 SV=1	Actn1	22	103.07	54.63	28	15	7	1	15	3	3	3	0	2	1	0	1	13	3	4	5	2	3	5	1	1	5	1	4	3	2	3	2	1	0	193660000	9347300	8299400	13509000	11333000	0	20178000	0		4.533	0.219	0.194	0.316
Q7TQK1	Integrator complex subunit 7 OS=Mus musculus OX=10090 GN=Ints7 PE=1 SV=1	Ints7	1.2	106.86	-2	0	1	1	0	0	0	0	0	0	0	0	0	0	0	0	0	1	0	0	1	0	0	0	0	0	1	0	0	1	0	0	0	0	0	0	0	0	0	0
Q80U12	Small G protein signaling modulator 2 OS=Mus musculus OX=10090 GN=Sgsm2 PE=1 SV=2	Sgsm2	1.2	113.08	1.9184	0	1	1	0	0	0	0	0	0	0	0	0	0	0	0	0	0	0	1	0	0	0	0	0	0	0	0	1	0	0	0	0	0	0	0	0	0	0	0
Q80U35	Rho guanine nucleotide exchange factor 17 OS=Mus musculus OX=10090 GN=Arhgef17 PE=1 SV=2	Arhgef17	0.6	221.67	1.8699	0	1	1	0	0	0	0	0	0	0	0	0	1	1	1	1	1	1	1	1	1	1	1	1	1	1	1	1	1	1	0	0	0	0	0	0	0	0	0
Q80VL1	Tudor and KH domain-containing protein OS=Mus musculus OX=10090 GN=Tdrkh PE=1 SV=1	Tdrkh	1.8	62.133	-2	0	1	1	0	0	0	0	0	0	0	0	0	1	1	1	1	1	1	1	1	1	1	1	1	1	1	1	1	1	1	0	0	0	0	0	0	0	0	0
Q80W65	Proprotein convertase subtilisin/kexin type 9 OS=Mus musculus OX=10090 GN=Pcsk9 PE=1 SV=2	Pcsk9	18	74.822	23.013	31	11	11	3	3	4	3	4	3	4	5	2	5	3	4	5	5	3	6	5	4	5	3	4	5	5	3	6	5	4	0	27709000	28381000	0	33853000	33810000	0	28659000	26864000		0.927	0.95		1.133
Q80YC5	Coagulation factor XII OS=Mus musculus OX=10090 GN=F12 PE=1 SV=2	F12	18.8	65.701	72.899	65	9	9	3	8	9	4	8	12	5	7	9	3	6	6	4	4	7	5	5	6	3	6	6	4	4	7	5	5	6	54499000	48757000	55594000	52501000	44988000	70298000	66766000	37720000	55431000	1.008	0.902	1.028	0.971	0.832
Q80YX1	Tenascin OS=Mus musculus OX=10090 GN=Tnc PE=1 SV=1	Tnc	25.6	231.8	231.01	157	38	38	11	19	16	16	21	17	15	26	16	17	25	22	18	25	23	16	24	20	17	25	22	18	25	23	16	24	20	336580000	194550000	255640000	247250000	256290000	210610000	203080000	257020000	218520000	1.39	0.803	1.056	1.021	1.058
Q80Z71	Tenascin-N OS=Mus musculus OX=10090 GN=Tnn PE=1 SV=2	Tnn	2.1	173.09	2.3952	1	2	2	0	0	0	0	0	0	1	0	0	0	0	1	1	0	1	1	0	1	0	0	1	1	0	1	1	0	1	0	0	0	0	0	0	4669100	0	0
Q80ZF8	Adhesion G protein-coupled receptor B3 OS=Mus musculus OX=10090 GN=Adgrb3 PE=1 SV=2	Adgrb3	0.7	171.31	-2	0	1	1	0	0	0	0	0	0	0	0	0	0	1	1	0	1	1	0	1	1	0	1	1	0	1	1	0	1	1	0	0	0	0	0	0	0	0	0
Q8BGE5	Fanconi anemia group M protein homolog OS=Mus musculus OX=10090 GN=Fancm PE=1 SV=3	Fancm	0.6	226.02	-2	0	1	1	0	0	0	0	0	0	0	0	0	1	0	0	1	0	0	1	0	0	1	0	0	1	0	0	1	0	0	0	0	0	0	0	0	0	0	0
Q8BH35	Complement component C8 beta chain OS=Mus musculus OX=10090 GN=C8b PE=1 SV=1	C8b	52.3	66.229	323.31	203	27	27	17	23	22	25	24	22	23	22	25	20	24	23	20	24	22	19	25	21	20	24	23	20	24	22	19	25	21	1080500000	940490000	1111700000	987640000	1343600000	949460000	1018700000	1136800000	927930000	1.024	0.891	1.054	0.936	1.273
Q8BH61	Coagulation factor XIII A chain OS=Mus musculus OX=10090 GN=F13a1 PE=1 SV=3	F13a1	54.8	83.206	323.31	317	38	38	24	25	45	30	37	37	25	48	46	23	25	30	24	28	28	28	30	28	23	25	30	24	28	28	28	30	28	1470100000	848050000	1433500000	1189400000	1169200000	1163600000	1168900000	1790300000	1464500000	1.131	0.652	1.103	0.915	0.9
Q8BIW1	Exopolyphosphatase PRUNE1 OS=Mus musculus OX=10090 GN=Prune1 PE=1 SV=1	Prune1	2.4	50.239	-2	0	1	1	0	0	0	0	0	0	0	0	0	0	1	1	0	1	0	0	1	1	0	1	1	0	1	0	0	1	1	0	0	0	0	0	0	0	0	0
Q8BK48	Pyrethroid hydrolase Ces2e OS=Mus musculus OX=10090 GN=Ces2e PE=1 SV=1	Ces2e	14.7	62.317	24.908	14	7	7	2	1	1	1	3	2	1	2	1	2	2	2	2	3	2	1	2	1	2	2	2	2	3	2	1	2	1	0	0	0	0	8309700	0	0	9381400	0					0.939
Q8BKE5	Fibrinogen silencer-binding protein OS=Mus musculus OX=10090 GN=Fsbp PE=2 SV=1	Fsbp	5	34.403	-2	0	1	1	0	0	0	0	0	0	0	0	0	0	1	0	1	1	1	0	1	1	0	1	0	1	1	1	0	1	1	0	0	0	0	0	0	0	0	0
Q8BKG4	Frizzled-10 OS=Mus musculus OX=10090 GN=Fzd10 PE=1 SV=1	Fzd10	1.2	65.318	-2	0	1	1	0	0	0	0	0	0	0	0	0	0	1	0	0	1	1	0	1	1	0	1	0	0	1	1	0	1	1	0	0	0	0	0	0	0	0	0
Q8BMA5	Protein NPAT OS=Mus musculus OX=10090 GN=Npat PE=1 SV=2	Npat	1.9	152.17	3.0639	0	1	1	0	0	0	0	0	0	0	0	0	0	1	0	0	0	0	0	1	0	0	1	0	0	0	0	0	1	0	0	0	0	0	0	0	0	0	0
Q8BND5	Sulfhydryl oxidase 1 OS=Mus musculus OX=10090 GN=Qsox1 PE=1 SV=1	Qsox1	33.6	82.784	250.68	116	21	21	13	12	11	11	15	17	11	13	13	11	19	16	12	16	17	13	16	15	11	19	16	12	16	17	13	16	15	365520000	204680000	210230000	384380000	247550000	227890000	373220000	201930000	246290000	1.336	0.748	0.769	1.405	0.905
Q8BPB5	EGF-containing fibulin-like extracellular matrix protein 1 OS=Mus musculus OX=10090 GN=Efemp1 PE=1 SV=1	Efemp1	65.3	54.952	316.81	219	23	23	17	26	29	22	22	25	23	30	25	16	20	20	19	19	18	16	21	18	16	20	20	19	19	18	16	21	18	1798300000	1195000000	1462300000	1420000000	1053100000	1326200000	1073700000	1233900000	1447100000	1.348	0.896	1.096	1.064	0.789
Q8BT18	Uncharacterized protein C14orf37 homolog OS=Mus musculus OX=10090 PE=2 SV=2	---	1.3	83.773	-2	0	1	1	0	0	0	0	0	0	0	0	0	0	0	0	0	0	0	0	0	1	0	0	0	0	0	0	0	0	1	0	0	0	0	0	0	0	0	0
Q8BTE5	Protein CEBPZOS OS=Mus musculus OX=10090 GN=Cebpzos PE=3 SV=2	Cebpzos	16.2	9.2858	-2	0	1	1	0	0	0	0	0	0	0	0	0	0	0	0	0	0	0	0	1	0	0	0	0	0	0	0	0	1	0	0	0	0	0	0	0	0	0	0
Q8BTM8	Filamin-A OS=Mus musculus OX=10090 GN=Flna PE=1 SV=5	Flna	34.1	281.22	323.31	179	60	60	15	71	15	19	16	7	21	8	7	17	50	25	25	26	19	23	14	17	17	50	25	25	26	19	23	14	17	418830000	1009100000	171540000	320160000	236960000	118590000	303370000	109350000	150740000	1.328	3.199	0.544	1.015	0.751
Q8BWF0	Succinate-semialdehyde dehydrogenase, mitochondrial OS=Mus musculus OX=10090 GN=Aldh5a1 PE=1 SV=1	Aldh5a1	2.7	55.968	-2	0	1	1	0	0	0	0	0	0	0	0	0	0	0	1	0	0	0	0	1	1	0	0	1	0	0	0	0	1	1	0	0	0	0	0	0	0	0	0
Q8BZJ8	Uncharacterized protein C8orf34 homolog OS=Mus musculus OX=10090 PE=2 SV=1	---	3.1	51.086	-2	0	1	1	0	0	0	0	0	0	0	0	0	0	1	0	0	0	0	0	0	0	0	1	0	0	0	0	0	0	0	0	0	0	0	0	0	0	0	0
Q8C0J2	Autophagy-related protein 16-1 OS=Mus musculus OX=10090 GN=Atg16l1 PE=1 SV=1	Atg16l1	2	68.171	-2	0	1	1	0	0	0	0	0	0	0	0	0	0	0	0	0	0	0	1	0	0	0	0	0	0	0	0	1	0	0	0	0	0	0	0	0	0	0	0
Q8C165	N-fatty-acyl-amino acid synthase/hydrolase PM20D1 OS=Mus musculus OX=10090 GN=Pm20d1 PE=1 SV=1	Pm20d1	43.9	55.662	99.328	111	17	17	8	14	13	12	14	13	14	16	7	9	13	12	11	10	12	12	14	9	9	13	12	11	10	12	12	14	9	264070000	154090000	177000000	188710000	152260000	142600000	172230000	291360000	114830000	1.434	0.837	0.961	1.025	0.827
Q8C1Z8	tRNA methyltransferase 10 homolog A OS=Mus musculus OX=10090 GN=Trmt10a PE=2 SV=2	Trmt10a	9.5	37.965	-2	1	2	2	0	0	0	0	0	1	0	0	0	0	1	1	0	1	1	0	1	1	0	1	1	0	1	1	0	1	1	0	0	0	0	0	0	0	0	115720000
Q8C551	RAD51-associated protein 1 OS=Mus musculus OX=10090 GN=Rad51ap1 PE=1 SV=2	Rad51ap1	3.3	36.227	-2	0	1	1	0	0	0	0	0	0	0	0	0	0	1	1	0	1	0	0	1	0	0	1	1	0	1	0	0	1	0	0	0	0	0	0	0	0	0	0
Q8C7G5	Apolipoprotein A-V OS=Mus musculus OX=10090 GN=Apoa5 PE=1 SV=1	Apoa5	53.8	41.262	174.36	84	14	14	3	13	11	6	9	13	6	13	10	2	12	10	5	8	11	4	10	10	2	12	10	5	8	11	4	10	10	43082000	153100000	177970000	80429000	140020000	207990000	31320000	117620000	133110000	0.357	1.27	1.477	0.667	1.162
Q8C9A2	Endonuclease V OS=Mus musculus OX=10090 GN=Endov PE=1 SV=2	Endov	4.4	37.174	-2	0	1	1	0	0	0	0	0	0	0	0	0	0	1	1	0	1	1	0	1	1	0	1	1	0	1	1	0	1	1	0	0	0	0	0	0	0	0	0
Q8CAQ8	MICOS complex subunit Mic60 OS=Mus musculus OX=10090 GN=Immt PE=1 SV=1	Immt	1.6	83.899	-2	0	1	1	0	0	0	0	0	0	0	0	0	0	1	0	0	1	0	0	1	0	0	1	0	0	1	0	0	1	0	0	0	0	0	0	0	0	0	0
Q8CDG3	Deubiquitinating protein VCIP135 OS=Mus musculus OX=10090 GN=Vcpip1 PE=1 SV=1	Vcpip1	1.1	134.5	-2	0	1	1	0	0	0	0	0	0	0	0	0	1	0	0	0	0	0	0	0	0	1	0	0	0	0	0	0	0	0	0	0	0	0	0	0	0	0	0
Q8CDG5	CREB3 regulatory factor OS=Mus musculus OX=10090 GN=Crebrf PE=2 SV=1	Crebrf	1.6	72.597	-2	0	1	1	0	0	0	0	0	0	0	0	0	0	0	0	1	0	0	0	0	0	0	0	0	1	0	0	0	0	0	0	0	0	0	0	0	0	0	0
Q8CF98	Collectin-10 OS=Mus musculus OX=10090 GN=Colec10 PE=2 SV=1	Colec10	22.7	30.523	29.744	22	5	5	3	2	2	2	2	2	3	4	2	4	3	3	4	3	3	4	3	3	4	3	3	4	3	3	4	3	3	32617000	46450000	61263000	24962000	53837000	46557000	23826000	61713000	50768000	0.73	1.04	1.372	0.559	1.205
Q8CFE3	REST corepressor 1 OS=Mus musculus OX=10090 GN=Rcor1 PE=1 SV=3	Rcor1	3.3	52.714	-2	0	1	1	0	0	0	0	0	0	0	0	0	0	1	0	0	1	0	0	1	1	0	1	0	0	1	0	0	1	1	0	0	0	0	0	0	0	0	0
Q8CFG8	Complement C1s-B subcomponent OS=Mus musculus OX=10090 GN=C1sb PE=2 SV=1	C1sb	27.5	76.699	36.718	23	15	1	1	4	4	1	3	2	2	3	3	11	15	15	11	15	15	11	15	15	1	1	1	1	1	1	1	1	1	0	212390000	187560000	0	0	229970000	435480000	115840000	219780000		0.91	0.803
Q8CFG9	Complement C1r-B subcomponent OS=Mus musculus OX=10090 GN=C1rb PE=2 SV=1	C1rb	54.7	79.935	91.756	0	29	1	0	0	0	0	0	0	0	0	0	22	26	26	22	26	25	22	26	27	1	1	1	1	1	1	1	1	1	0	0	0	0	0	0	0	0	0
Q8CG14	Complement C1s-A subcomponent OS=Mus musculus OX=10090 GN=C1sa PE=2 SV=2	C1sa	65.4	76.857	323.31	301	33	19	21	46	32	26	37	32	29	39	39	24	33	30	25	29	32	25	30	32	14	19	16	15	15	18	15	16	18	2863100000	2152200000	2150600000	2572800000	2123000000	2124300000	2114200000	2069100000	2318800000	1.258	0.945	0.945	1.13	0.933
Q8CG16	Complement C1r-A subcomponent OS=Mus musculus OX=10090 GN=C1ra PE=1 SV=1	C1ra	62.5	80.072	323.31	544	36	8	43	72	76	47	67	64	49	64	62	27	32	33	28	32	32	28	33	33	6	7	8	7	7	8	7	8	7	4443500000	4835000000	3984200000	4768300000	4706300000	4066000000	4506400000	3793800000	4685500000	1.005	1.094	0.901	1.079	1.065
Q8CG19	Latent-transforming growth factor beta-binding protein 1 OS=Mus musculus OX=10090 GN=Ltbp1 PE=1 SV=2	Ltbp1	7.2	186.72	20.212	30	9	9	2	4	3	5	4	2	2	3	5	4	5	5	7	5	4	6	3	4	4	5	5	7	5	4	6	3	4	20940000	28608000	33553000	17290000	28256000	32745000	18999000	30073000	26857000	0.794	1.085	1.272	0.656	1.072
Q8CGR7	Uridine phosphorylase 2 OS=Mus musculus OX=10090 GN=Upp2 PE=2 SV=1	Upp2	4.1	35.755	-2	2	1	1	0	0	0	1	0	0	1	0	0	1	0	0	1	0	0	1	1	0	1	0	0	1	0	0	1	1	0	0	0	0	0	0	0	0	6048200	0
Q8CIF4	Biotinidase OS=Mus musculus OX=10090 GN=Btd PE=1 SV=2	Btd	9.6	58.154	13.781	5	3	3	1	0	0	1	0	1	2	0	0	1	0	0	1	0	1	2	0	0	1	0	0	1	0	1	2	0	0	0	0	0	0	0	0	5811200	0	0
Q8CIT9	Suprabasin OS=Mus musculus OX=10090 GN=Sbsn PE=2 SV=1	Sbsn	6	72.333	3.6416	1	2	2	0	0	0	0	0	0	0	1	0	0	0	0	0	1	0	0	2	0	0	0	0	0	1	0	0	2	0	0	0	0	0	0	0	0	3456000	0
Q8CIZ8	von Willebrand factor OS=Mus musculus OX=10090 GN=Vwf PE=1 SV=2	Vwf	9.9	309.27	68.012	65	18	18	8	8	5	9	5	7	9	4	10	10	7	5	13	4	5	13	4	5	10	7	5	13	4	5	13	4	5	49418000	100590000	77379000	29815000	46472000	87927000	29776000	51375000	64800000	0.827	1.684	1.296	0.499	0.778
Q8K0D2	Hyaluronan-binding protein 2 OS=Mus musculus OX=10090 GN=Habp2 PE=1 SV=2	Habp2	37.6	62.356	99.265	81	15	15	3	11	11	5	13	9	7	12	10	7	10	9	8	11	9	10	10	9	7	10	9	8	11	9	10	10	9	133990000	142200000	152800000	141270000	229340000	110620000	130260000	129090000	179050000	0.894	0.949	1.02	0.943	1.53
Q8K182	Complement component C8 alpha chain OS=Mus musculus OX=10090 GN=C8a PE=1 SV=1	C8a	67.8	66.08	323.31	225	34	34	19	25	26	24	33	25	27	26	20	17	24	22	24	24	24	25	26	20	17	24	22	24	24	24	25	26	20	1102500000	645390000	691750000	913820000	800540000	595660000	740560000	763760000	624060000	1.443	0.845	0.905	1.196	1.048
Q8K1B8	Fermitin family homolog 3 OS=Mus musculus OX=10090 GN=Fermt3 PE=1 SV=1	Fermt3	11	75.634	18.312	8	5	5	1	2	0	2	0	1	2	0	0	2	2	0	3	0	1	4	0	0	2	2	0	3	0	1	4	0	0	0	0	0	17818000	0	0	17331000	0	0				1.014
Q8K1I3	Secreted phosphoprotein 24 OS=Mus musculus OX=10090 GN=Spp2 PE=1 SV=2	Spp2	16.7	23.136	54.454	24	3	3	3	3	3	3	2	2	3	2	3	3	3	3	3	3	3	3	2	3	3	3	3	3	3	3	3	2	3	67109000	57971000	27345000	61423000	37124000	38679000	49431000	29398000	38550000	1.484	1.282	0.605	1.358	0.821
Q8K426	Resistin-like gamma OS=Mus musculus OX=10090 GN=Retnlg PE=1 SV=1	Retnlg	40.2	12.535	115.57	61	5	5	3	10	13	3	10	4	2	8	8	3	5	5	2	5	5	1	5	5	3	5	5	2	5	5	1	5	5	421930000	184730000	1253400000	0	520250000	224200000	0	231990000	302870000	0.941	0.412	2.795		1.16
Q8K558	Trem-like transcript 1 protein OS=Mus musculus OX=10090 GN=Treml1 PE=1 SV=2	Treml1	10.4	33.522	16.242	4	2	2	0	2	0	1	1	0	0	0	0	0	2	1	1	1	0	1	0	0	0	2	1	1	1	0	1	0	0	0	10349000	0	0	0	0	0	0	0		1
Q8R016	Bleomycin hydrolase OS=Mus musculus OX=10090 GN=Blmh PE=1 SV=1	Blmh	8.4	52.511	3.0494	3	3	3	0	0	0	0	0	0	3	0	0	0	0	0	1	0	0	3	0	0	0	0	0	1	0	0	3	0	0	0	0	0	0	0	0	10112000	0	0
Q8R0Z6	Angiopoietin-related protein 6 OS=Mus musculus OX=10090 GN=Angptl6 PE=2 SV=1	Angptl6	18.8	51.095	76.015	34	8	8	1	3	4	1	6	5	1	9	4	2	6	5	3	6	5	2	7	5	2	6	5	3	6	5	2	7	5	24651000	23121000	31052000	29461000	24310000	21552000	25383000	44113000	31861000	0.868	0.814	1.094	1.038	0.856
Q8R2V2	Intermediate filament family orphan 2 OS=Mus musculus OX=10090 GN=Iffo2 PE=2 SV=2	Iffo2	2.3	56.993	-2	0	1	1	0	0	0	0	0	0	0	0	0	0	0	0	0	1	0	0	1	0	0	0	0	0	1	0	0	1	0	0	0	0	0	0	0	0	0	0
Q8R322	Nucleoporin GLE1 OS=Mus musculus OX=10090 GN=Gle1 PE=1 SV=2	Gle1	2	79.573	-2	2	1	1	0	0	0	0	0	0	0	1	1	0	0	1	0	1	1	0	1	1	0	0	1	0	1	1	0	1	1	0	0	0	0	0	0	0	0	8643500
Q8VC23	Uncharacterized protein C11orf86 homolog OS=Mus musculus OX=10090 PE=2 SV=1	---	8.1	14.068	-2	0	1	1	0	0	0	0	0	0	0	0	0	1	1	1	1	1	1	1	1	1	1	1	1	1	1	1	1	1	1	0	0	0	0	0	0	0	0	0
Q8VCC2	Liver carboxylesterase 1 OS=Mus musculus OX=10090 GN=Ces1 PE=1 SV=1	Ces1	8	62.679	10.141	0	5	1	0	0	0	0	0	0	0	0	0	3	3	2	3	3	3	3	2	2	0	0	0	0	1	0	0	0	0	0	0	0	0	0	0	0	0	0
Q8VCG4	Complement component C8 gamma chain OS=Mus musculus OX=10090 GN=C8g PE=1 SV=1	C8g	81.2	22.508	147.37	91	11	11	9	9	11	11	10	8	10	13	10	8	8	9	10	9	8	11	8	9	8	8	9	10	9	8	11	8	9	294480000	432310000	385080000	255690000	448660000	318490000	217150000	470840000	415050000	0.819	1.202	1.07	0.711	1.247
Q8VCM7	Fibrinogen gamma chain OS=Mus musculus OX=10090 GN=Fgg PE=1 SV=1	Fgg	73.6	49.391	323.31	198	27	27	16	34	23	23	24	20	19	17	22	18	22	21	21	20	20	19	20	20	18	22	21	21	20	20	19	20	20	1328600000	2021300000	956520000	1180200000	652700000	793020000	1602000000	719770000	762340000	1.194	1.816	0.859	1.06	0.586
Q8VCT4	Carboxylesterase 1D OS=Mus musculus OX=10090 GN=Ces1d PE=1 SV=1	Ces1d	12.2	61.787	-2	0	6	1	0	0	0	0	0	0	0	0	0	5	4	3	4	3	4	4	3	3	1	0	0	0	0	0	0	0	0	6594100	0	0	0	0	0	0	0	0	1
Q8VD04	GRIP1-associated protein 1 OS=Mus musculus OX=10090 GN=Gripap1 PE=1 SV=1	Gripap1	2.2	92.714	-2	0	1	1	0	0	0	0	0	0	0	0	0	0	1	1	0	1	1	0	1	1	0	1	1	0	1	1	0	1	1	0	0	0	0	0	0	0	0	0
Q8VDD5	Myosin-9 OS=Mus musculus OX=10090 GN=Myh9 PE=1 SV=4	Myh9	46.8	226.37	323.31	258	77	70	12	76	29	27	27	26	24	24	13	20	66	36	29	42	43	31	35	27	16	60	32	25	37	39	27	31	24	236060000	756750000	216690000	258170000	228290000	203920000	310300000	186840000	121720000	0.843	2.704	0.774	0.922	0.816
Q8VE19	GATOR complex protein MIOS OS=Mus musculus OX=10090 GN=Mios PE=1 SV=2	Mios	1.3	98.334	-2	0	1	1	0	0	0	0	0	0	0	0	0	0	0	0	0	0	1	0	0	0	0	0	0	0	0	1	0	0	0	0	0	0	0	0	0	0	0	0
Q8VG06	Olfactory receptor 491 OS=Mus musculus OX=10090 GN=Olfr491 PE=3 SV=1	Olfr491	2.9	34.192	-2	0	1	1	0	0	0	0	0	0	0	0	0	0	0	0	0	0	0	0	1	0	0	0	0	0	0	0	0	1	0	0	0	0	0	0	0	0	0	0
Q91V24	ATP-binding cassette sub-family A member 7 OS=Mus musculus OX=10090 GN=Abca7 PE=1 SV=1	Abca7	0.6	236.88	-2	0	1	1	0	0	0	0	0	0	0	0	0	1	0	0	0	0	0	0	0	0	1	0	0	0	0	0	0	0	0	0	0	0	0	0	0	0	0	0
Q91VJ1	Interferon-inducible protein AIM2 OS=Mus musculus OX=10090 GN=Aim2 PE=1 SV=2	Aim2	5.6	40.155	-2	0	1	1	0	0	0	0	0	0	0	0	0	0	1	1	0	1	0	0	0	0	0	1	1	0	1	0	0	0	0	0	0	0	0	0	0	0	0	0
Q91WP0	Mannan-binding lectin serine protease 2 OS=Mus musculus OX=10090 GN=Masp2 PE=1 SV=1	Masp2	73.9	75.516	323.31	325	38	38	27	43	38	29	36	39	33	45	35	24	30	26	26	30	28	27	30	30	24	30	26	26	30	28	27	30	30	2741600000	3194600000	2703700000	2726100000	3007100000	2401800000	2684100000	3617000000	3026400000	0.945	1.101	0.932	0.94	1.037
Q91WP6	Serine protease inhibitor A3N OS=Mus musculus OX=10090 GN=Serpina3n PE=1 SV=1	Serpina3n	46.4	46.717	98.788	119	19	14	11	12	12	16	13	14	16	13	12	12	15	14	14	16	14	13	13	15	8	11	10	10	11	10	9	9	10	513390000	302710000	317460000	466830000	335570000	360440000	479930000	293630000	309210000	1.367	0.806	0.846	1.243	0.894
Q91X17	Uromodulin OS=Mus musculus OX=10090 GN=Umod PE=1 SV=1	Umod	3.7	70.844	1.7888	4	3	3	0	1	0	0	0	0	0	2	1	0	2	1	0	1	2	0	3	2	0	2	1	0	1	2	0	3	2	0	0	0	0	0	0	0	5454200	5277700
Q91X72	Hemopexin OS=Mus musculus OX=10090 GN=Hpx PE=1 SV=2	Hpx	65.9	51.317	323.31	506	33	33	30	64	63	34	58	76	34	77	70	21	31	31	22	32	32	24	32	31	21	31	31	22	32	32	24	32	31	5456200000	4558500000	5224000000	5526600000	4261800000	6398700000	5519600000	4509700000	5688500000	1.042	0.87	0.997	1.055	0.814
Q91XQ0	Dynein heavy chain 8, axonemal OS=Mus musculus OX=10090 GN=Dnah8 PE=1 SV=2	Dnah8	0.3	541.23	2.7098	0	1	1	0	0	0	0	0	0	0	0	0	1	1	1	1	1	1	1	1	0	1	1	1	1	1	1	1	1	0	0	0	0	0	0	0	0	0	0
Q91XS1	Myotubularin-related protein 4 OS=Mus musculus OX=10090 GN=Mtmr4 PE=1 SV=1	Mtmr4	1	132.88	-2	0	1	1	0	0	0	0	0	0	0	0	0	0	0	0	1	0	0	0	0	0	0	0	0	1	0	0	0	0	0	0	0	0	0	0	0	0	0	0
Q91Y47	Coagulation factor XI OS=Mus musculus OX=10090 GN=F11 PE=2 SV=2	F11	25.8	69.788	56.198	28	11	10	0	6	3	2	5	4	1	6	1	2	6	4	4	6	4	4	7	3	1	6	4	3	6	4	3	7	3	0	39825000	18035000	0	31861000	22869000	0	39095000	20189000		1.39	0.63		1.112
Q91YD6	Villin-like protein OS=Mus musculus OX=10090 GN=Vill PE=1 SV=1	Vill	1.3	96.508	-2	0	1	1	0	0	0	0	0	0	0	0	0	0	0	0	1	0	0	1	0	0	0	0	0	1	0	0	1	0	0	0	0	0	0	0	0	0	0	0
Q91YE3	Egl nine homolog 1 OS=Mus musculus OX=10090 GN=Egln1 PE=1 SV=2	Egln1	2.2	43.11	-2	0	1	1	0	0	0	0	0	0	0	0	0	0	0	0	1	0	0	1	0	0	0	0	0	1	0	0	1	0	0	0	0	0	0	0	0	0	0	0
Q91ZX7	Prolow-density lipoprotein receptor-related protein 1 OS=Mus musculus OX=10090 GN=Lrp1 PE=1 SV=1	Lrp1	9.8	504.74	190.99	84	33	33	6	11	6	10	16	5	7	18	5	9	15	13	14	22	13	11	22	15	9	15	13	14	22	13	11	22	15	71761000	104630000	66431000	131040000	131980000	68463000	70952000	102690000	82225000	0.778	1.134	0.72	1.421	1.431
Q922R8	Protein disulfide-isomerase A6 OS=Mus musculus OX=10090 GN=Pdia6 PE=1 SV=3	Pdia6	3.4	48.1	11.627	1	1	1	0	1	0	0	0	0	0	0	0	0	1	0	0	0	0	0	0	0	0	1	0	0	0	0	0	0	0	0	0	0	0	0	0	0	0	0
Q923D2	Flavin reductase (NADPH) OS=Mus musculus OX=10090 GN=Blvrb PE=1 SV=3	Blvrb	8.3	22.197	2.8209	2	2	2	0	0	0	0	2	0	0	0	0	0	0	0	0	2	0	0	0	0	0	0	0	0	2	0	0	0	0	0	0	0	0	14195000	0	0	0	0					1
Q99JI4	26S proteasome non-ATPase regulatory subunit 6 OS=Mus musculus OX=10090 GN=Psmd6 PE=1 SV=1	Psmd6	3.1	45.536	5.9436	0	1	1	0	0	0	0	0	0	0	0	0	0	0	0	0	1	0	0	0	0	0	0	0	0	1	0	0	0	0	0	0	0	0	931430	0	0	0	0					1
Q99JY9	Actin-related protein 3 OS=Mus musculus OX=10090 GN=Actr3 PE=1 SV=3	Actr3	23	47.357	22.855	11	5	5	1	4	0	1	0	2	0	3	0	1	4	1	1	1	2	1	3	1	1	4	1	1	1	2	1	3	1	0	33296000	0	0	0	0	0	0	0		1
Q99MQ4	Asporin OS=Mus musculus OX=10090 GN=Aspn PE=1 SV=1	Aspn	4.6	42.572	2.3971	1	1	1	0	0	0	0	0	0	1	0	0	0	0	0	0	0	0	1	0	0	0	0	0	0	0	0	1	0	0	0	0	0	0	0	0	2648500	0	0
Q99P87	Resistin OS=Mus musculus OX=10090 GN=Retn PE=1 SV=1	Retn	22.8	12.492	2.69	3	2	2	0	0	0	0	2	0	0	1	0	0	0	1	0	2	0	0	1	1	0	0	1	0	2	0	0	1	1	0	0	0	0	0	0	0	0	2204100
Q99PU8	Putative ATP-dependent RNA helicase DHX30 OS=Mus musculus OX=10090 GN=Dhx30 PE=1 SV=1	Dhx30	0.7	136.67	1.7693	3	1	1	1	0	0	1	0	0	1	0	0	1	0	0	1	0	0	1	0	0	1	0	0	1	0	0	1	0	0	0	0	0	0	0	0	23491000	0	0
Q9CPW4	Actin-related protein 2/3 complex subunit 5 OS=Mus musculus OX=10090 GN=Arpc5 PE=1 SV=3	Arpc5	23.2	16.288	16.912	4	1	1	0	1	1	0	0	1	0	1	0	0	1	1	0	1	1	0	1	0	0	1	1	0	1	1	0	1	0	0	0	0	0	0	0	0	11038000	0
Q9CPY7	Cytosol aminopeptidase OS=Mus musculus OX=10090 GN=Lap3 PE=1 SV=3	Lap3	4.6	56.141	3.371	3	2	2	1	0	0	2	0	0	0	0	0	1	0	0	2	0	0	1	0	0	1	0	0	2	0	0	1	0	0	0	0	0	0	0	0	2336700	0	0
Q9CQ19	Myosin regulatory light polypeptide 9 OS=Mus musculus OX=10090 GN=Myl9 PE=1 SV=3	Myl9	56.4	19.854	75.314	15	8	3	1	6	1	2	1	0	3	1	0	1	7	4	5	4	4	4	3	4	0	3	3	2	2	2	1	2	2	0	98467000	15820000	20897000	20627000	18575000	32366000	15354000	18993000		3.267	0.525	0.693	0.684
Q9CQ26	STAM-binding protein OS=Mus musculus OX=10090 GN=Stambp PE=1 SV=1	Stambp	2.8	48.513	-2	0	1	1	0	0	0	0	0	0	0	0	0	1	1	1	1	1	0	0	1	1	1	1	1	1	1	0	0	1	1	0	0	0	0	0	0	0	0	0
Q9CQF9	Prenylcysteine oxidase OS=Mus musculus OX=10090 GN=Pcyox1 PE=1 SV=1	Pcyox1	36.2	56.494	74.604	50	11	11	5	7	5	9	4	4	7	6	3	7	8	6	10	6	6	8	8	4	7	8	6	10	6	6	8	8	4	99594000	56333000	91858000	80027000	60624000	53606000	84292000	75218000	56774000	1.362	0.77	1.256	1.094	0.829
Q9CQW3	Vitamin K-dependent protein Z OS=Mus musculus OX=10090 GN=Proz PE=1 SV=1	Proz	43.9	44.304	158.94	78	10	10	6	8	4	11	11	11	11	8	8	5	5	5	7	6	6	7	6	6	5	5	5	7	6	6	7	6	6	773910000	276490000	294820000	478500000	236300000	273040000	527990000	303120000	271780000	2.027	0.724	0.772	1.253	0.619
Q9CR51	V-type proton ATPase subunit G 1 OS=Mus musculus OX=10090 GN=Atp6v1g1 PE=1 SV=3	Atp6v1g1	9.3	13.724	1.7067	2	1	1	0	1	0	0	0	1	0	0	0	0	1	1	0	0	1	0	1	0	0	1	1	0	0	1	0	1	0	0	0	0	0	0	0	0	1105000	0
Q9CSH3	Exosome complex exonuclease RRP44 OS=Mus musculus OX=10090 GN=Dis3 PE=1 SV=4	Dis3	1.4	108.84	-2	6	1	1	0	1	1	0	2	0	0	1	1	0	1	1	0	1	0	0	1	1	0	1	1	0	1	0	0	1	1	0	0	0	0	22186000	0	0	0	0					1
Q9CU62	Structural maintenance of chromosomes protein 1A OS=Mus musculus OX=10090 GN=Smc1a PE=1 SV=4	Smc1a	1.4	143.23	-2	0	1	1	0	0	0	0	0	0	0	0	0	0	0	0	0	1	0	0	0	0	0	0	0	0	1	0	0	0	0	0	0	0	0	0	0	0	0	0
Q9CVB6	Actin-related protein 2/3 complex subunit 2 OS=Mus musculus OX=10090 GN=Arpc2 PE=1 SV=3	Arpc2	4.3	34.357	4.0331	4	1	1	1	1	0	1	0	0	1	0	0	1	1	0	1	0	0	1	0	0	1	1	0	1	0	0	1	0	0	0	0	0	0	0	0	1645500	0	0
Q9CZR3	Mitochondrial import receptor subunit TOM40B OS=Mus musculus OX=10090 GN=Tomm40l PE=1 SV=1	Tomm40l	4.5	34.004	-2	0	1	1	0	0	0	0	0	0	0	0	0	0	0	0	0	0	0	0	1	0	0	0	0	0	0	0	0	1	0	0	0	0	0	0	0	0	0	0
Q9CZX2	Centrosomal protein of 89 kDa OS=Mus musculus OX=10090 GN=Cep89 PE=1 SV=1	Cep89	3.3	90.318	-2	0	2	2	0	0	0	0	0	0	0	0	0	1	1	0	0	0	1	1	0	1	1	1	0	0	0	1	1	0	1	0	0	0	0	0	0	1148300	0	0
Q9D2Y5	Sorting nexin-20 OS=Mus musculus OX=10090 GN=Snx20 PE=1 SV=2	Snx20	3.8	36.028	-2	0	1	1	0	0	0	0	0	0	0	0	0	0	0	0	0	0	0	1	0	0	0	0	0	0	0	0	1	0	0	0	0	0	0	0	0	0	0	0
Q9D3H2	Odorant-binding protein 1a OS=Mus musculus OX=10090 GN=Obp1a PE=1 SV=2	Obp1a	39.3	18.469	43.635	48	7	7	0	5	9	3	4	4	5	9	9	2	5	7	4	5	5	4	7	6	2	5	7	4	5	5	4	7	6	35266000	53880000	76256000	37918000	29868000	47621000	43385000	76352000	118910000	0.611	0.934	1.321	0.657	0.517
Q9D4P7	Glutathione S-transferase theta-4 OS=Mus musculus OX=10090 GN=Gstt4 PE=2 SV=1	Gstt4	6.2	28.099	-2	2	1	1	0	0	0	1	0	0	1	0	0	0	0	0	1	0	0	1	0	0	0	0	0	1	0	0	1	0	0	0	0	0	32357000	0	0	13727000	0	0				1.404
Q9D7Q1	Chitotriosidase-1 OS=Mus musculus OX=10090 GN=Chit1 PE=1 SV=2	Chit1	2.2	51.111	-2	1	1	1	1	0	0	0	0	0	0	0	0	1	0	0	0	0	0	0	0	0	1	0	0	0	0	0	0	0	0	0	0	0	0	0	0	0	0	0
Q9DB16	Calcium-binding protein 39-like OS=Mus musculus OX=10090 GN=Cab39l PE=1 SV=3	Cab39l	2.7	39.105	-2	0	1	1	0	0	0	0	0	0	0	0	0	0	1	1	0	1	1	0	1	1	0	1	1	0	1	1	0	1	1	0	0	0	0	0	0	0	0	0
Q9DBB9	Carboxypeptidase N subunit 2 OS=Mus musculus OX=10090 GN=Cpn2 PE=1 SV=2	Cpn2	49.9	60.478	320.13	194	20	20	17	20	16	23	25	23	26	23	21	15	17	18	16	18	17	16	18	18	15	17	18	16	18	17	16	18	18	684760000	1017200000	978460000	1239400000	1090200000	1210200000	1001600000	1031000000	1102900000	0.659	0.979	0.941	1.192	1.049
Q9DBD0	Inhibitor of carbonic anhydrase OS=Mus musculus OX=10090 GN=Ica PE=1 SV=1	Ica	74.9	76.765	323.31	379	45	42	22	43	42	42	48	51	37	45	49	25	41	36	35	41	40	35	39	40	23	38	33	33	38	37	34	37	37	2079200000	1600800000	1603400000	1493700000	1399400000	1969000000	1599000000	1685000000	1851600000	1.225	0.943	0.944	0.88	0.824
Q9DC11	Plexin domain-containing protein 2 OS=Mus musculus OX=10090 GN=Plxdc2 PE=1 SV=1	Plxdc2	1.9	59.616	2.4743	4	1	1	1	0	1	1	0	0	0	1	0	1	1	1	1	0	0	0	1	1	1	1	1	1	0	0	0	1	1	0	0	0	0	0	0	0	0	666540
Q9ER65	Calsyntenin-2 OS=Mus musculus OX=10090 GN=Clstn2 PE=1 SV=2	Clstn2	1.3	107.89	-2	0	1	1	0	0	0	0	0	0	0	0	0	0	0	1	0	0	1	0	0	1	0	0	1	0	0	1	0	0	1	0	0	0	0	0	0	0	0	0
Q9ERK0	Receptor-interacting serine/threonine-protein kinase 4 OS=Mus musculus OX=10090 GN=Ripk4 PE=1 SV=2	Ripk4	1.4	86.612	-2	1	1	1	0	0	1	0	0	0	0	0	0	0	0	1	0	0	0	0	0	0	0	0	1	0	0	0	0	0	0	0	0	11657000	0	0	0	0	0	0			1
Q9ES30	Complement C1q tumor necrosis factor-related protein 3 OS=Mus musculus OX=10090 GN=C1qtnf3 PE=2 SV=1	C1qtnf3	21.1	26.828	25.273	36	5	5	0	6	4	2	5	5	2	5	7	2	5	4	4	5	5	3	5	5	2	5	4	4	5	5	3	5	5	0	142170000	187730000	56323000	130590000	181790000	29682000	151760000	163550000		1.09	1.439	0.432	1.001
Q9ES64	Harmonin OS=Mus musculus OX=10090 GN=Ush1c PE=1 SV=1	Ush1c	1.1	102.28	-2	0	1	1	0	0	0	0	0	0	0	0	0	0	1	0	0	0	1	0	1	0	0	1	0	0	0	1	0	1	0	0	0	0	0	0	0	0	0	0
Q9ES70	Serine/threonine-protein kinase Nek6 OS=Mus musculus OX=10090 GN=Nek6 PE=1 SV=1	Nek6	5.1	35.742	-2	0	1	1	0	0	0	0	0	0	0	0	0	0	1	0	0	1	1	0	1	1	0	1	0	0	1	1	0	1	1	0	0	0	0	0	0	0	0	0
Q9ESB3	Histidine-rich glycoprotein OS=Mus musculus OX=10090 GN=Hrg PE=1 SV=2	Hrg	44.4	59.162	263.05	247	23	23	12	30	31	19	32	31	18	37	37	14	20	21	16	21	21	16	20	21	14	20	21	16	21	21	16	20	21	2568200000	1465900000	1534500000	1984700000	1188200000	1939800000	1655900000	1691300000	1473500000	1.491	0.851	0.891	1.152	0.69
Q9ESE1	Lipopolysaccharide-responsive and beige-like anchor protein OS=Mus musculus OX=10090 GN=Lrba PE=1 SV=1	Lrba	0.5	317.06	-2	0	1	1	0	0	0	0	0	0	0	0	0	0	1	1	1	1	1	1	1	1	0	1	1	1	1	1	1	1	1	0	0	0	0	0	0	0	0	0
Q9ET01	Glycogen phosphorylase, liver form OS=Mus musculus OX=10090 GN=Pygl PE=1 SV=4	Pygl	1.3	97.462	-2	0	1	1	0	0	0	0	0	0	0	0	0	0	1	0	0	0	0	0	0	0	0	1	0	0	0	0	0	0	0	0	26019000	0	0	0	0	0	0	0		1
Q9ET66	Peptidase inhibitor 16 OS=Mus musculus OX=10090 GN=Pi16 PE=1 SV=1	Pi16	14.1	52.664	5.0503	7	3	3	1	1	0	1	0	0	1	1	2	1	1	1	1	1	1	1	1	2	1	1	1	1	1	1	1	1	2	0	0	0	0	0	0	14063000	0	0
Q9JHK5	Pleckstrin OS=Mus musculus OX=10090 GN=Plek PE=1 SV=1	Plek	4	39.9	7.7812	1	1	1	0	1	0	0	0	0	0	0	0	0	1	0	0	0	0	0	0	0	0	1	0	0	0	0	0	0	0	0	0	0	0	0	0	0	0	0
Q9JI46	Diphosphoinositol polyphosphate phosphohydrolase 1 OS=Mus musculus OX=10090 GN=Nudt3 PE=1 SV=1	Nudt3	5.4	19.029	-2	0	1	1	0	0	0	0	0	0	0	0	0	0	1	1	0	1	0	0	0	1	0	1	1	0	1	0	0	0	1	0	0	0	0	0	0	0	0	0
Q9JIW4	DNA-directed DNA/RNA polymerase mu OS=Mus musculus OX=10090 GN=Polm PE=1 SV=2	Polm	2.2	55.49	-2	0	1	1	0	0	0	0	0	0	0	0	0	0	1	1	0	1	0	0	1	1	0	1	1	0	1	0	0	1	1	0	0	0	0	0	0	0	0	0
Q9JJH1	Ribonuclease 4 OS=Mus musculus OX=10090 GN=Rnase4 PE=1 SV=1	Rnase4	19.6	17.024	12.071	10	3	3	0	1	2	0	1	1	1	3	1	1	2	2	1	1	2	1	2	2	1	2	2	1	1	2	1	2	2	0	17347000	22003000	0	0	24265000	0	30466000	20932000		0.754	0.957
Q9JL60	Glucocorticoid modulatory element-binding protein 1 OS=Mus musculus OX=10090 GN=Gmeb1 PE=1 SV=2	Gmeb1	2.3	61.057	3.4392	0	1	1	0	0	0	0	0	0	0	0	0	1	0	0	1	0	0	0	0	0	1	0	0	1	0	0	0	0	0	0	0	0	0	0	0	0	0	0
Q9JM76	Actin-related protein 2/3 complex subunit 3 OS=Mus musculus OX=10090 GN=Arpc3 PE=1 SV=3	Arpc3	21.3	20.524	7.8563	6	4	4	1	3	1	0	0	1	0	0	0	2	3	1	0	1	1	0	0	1	2	3	1	0	1	1	0	0	1	0	11407000	0	0	0	0	0	0	0		1
Q9QUM0	Integrin alpha-IIb OS=Mus musculus OX=10090 GN=Itga2b PE=1 SV=2	Itga2b	8.9	112.68	22.296	14	8	8	2	5	0	2	1	1	2	0	1	2	6	2	2	3	2	2	1	3	2	6	2	2	3	2	2	1	3	0	28730000	13202000	0	10993000	0	0	0	10520000		1.811	0.832		0.693
Q9QUM9	Proteasome subunit alpha type-6 OS=Mus musculus OX=10090 GN=Psma6 PE=1 SV=1	Psma6	66.3	27.372	76.571	95	15	15	8	13	9	13	12	11	10	10	9	10	11	9	11	11	10	10	11	9	10	11	9	11	11	10	10	11	9	176670000	183690000	161210000	274580000	198110000	169270000	194730000	189900000	136670000	0.944	0.981	0.861	1.467	1.058
Q9QWK4	CD5 antigen-like OS=Mus musculus OX=10090 GN=Cd5l PE=1 SV=3	Cd5l	67.3	38.862	323.31	161	29	29	16	18	20	13	18	18	15	23	20	19	25	25	23	26	25	23	27	26	19	25	25	23	26	25	23	27	26	12265000000	4991600000	4779900000	11090000000	4288100000	4502100000	10745000000	7256200000	4187600000	1.722	0.701	0.671	1.557	0.602
Q9QXB9	Developmentally-regulated GTP-binding protein 2 OS=Mus musculus OX=10090 GN=Drg2 PE=1 SV=1	Drg2	4.1	40.718	1.9594	1	1	1	0	0	0	0	0	0	1	0	0	0	0	0	0	0	0	1	0	0	0	0	0	0	0	0	1	0	0	0	0	0	0	0	0	0	0	0
Q9QXC1	Fetuin-B OS=Mus musculus OX=10090 GN=Fetub PE=1 SV=1	Fetub	48.2	42.712	174.95	90	13	13	10	7	11	13	8	10	12	7	12	10	7	8	11	7	8	9	7	9	10	7	8	11	7	8	9	7	9	278010000	319700000	276600000	313550000	296490000	371430000	291940000	328500000	392130000	0.872	1.003	0.868	0.984	0.93
Q9QXZ0	Microtubule-actin cross-linking factor 1 OS=Mus musculus OX=10090 GN=Macf1 PE=1 SV=2	Macf1	0.2	831.87	-2	5	1	1	0	1	0	0	0	2	0	1	1	0	1	1	0	1	1	0	1	1	0	1	1	0	1	1	0	1	1	0	0	0	0	0	197400000	0	0	0
Q9QZ25	Vascular non-inflammatory molecule 3 OS=Mus musculus OX=10090 GN=Vnn3 PE=1 SV=3	Vnn3	26.8	56.304	60.755	21	9	9	1	2	1	6	1	4	4	1	1	1	5	3	8	3	6	4	2	3	1	5	3	8	3	6	4	2	3	0	37654000	38605000	17330000	29988000	51566000	13931000	35253000	41394000		1.134	1.162	0.522	0.903
Q9R099	Transducin beta-like protein 2 OS=Mus musculus OX=10090 GN=Tbl2 PE=1 SV=2	Tbl2	2.9	49.583	-2	0	1	1	0	0	0	0	0	0	0	0	0	0	0	0	0	0	0	0	0	1	0	0	0	0	0	0	0	0	1	0	0	0	0	0	0	0	0	0
Q9R182	Angiopoietin-related protein 3 OS=Mus musculus OX=10090 GN=Angptl3 PE=1 SV=1	Angptl3	25.1	52.542	20.127	10	7	7	1	0	2	2	0	0	2	2	1	2	2	3	4	0	1	3	3	2	2	2	3	4	0	1	3	3	2	0	0	0	15483000	0	0	0	0	0				1
Q9R1P0	Proteasome subunit alpha type-4 OS=Mus musculus OX=10090 GN=Psma4 PE=1 SV=1	Psma4	67.8	29.47	101.58	67	12	12	5	12	6	5	10	5	7	10	7	8	9	8	8	9	8	7	9	8	8	9	8	8	9	8	7	9	8	191760000	143750000	134170000	185180000	149830000	142580000	185290000	171720000	121790000	1.21	0.907	0.847	1.169	0.946
Q9R1P1	Proteasome subunit beta type-3 OS=Mus musculus OX=10090 GN=Psmb3 PE=1 SV=1	Psmb3	30.7	22.965	54.386	17	5	5	0	3	1	1	4	2	2	2	2	1	2	2	1	2	2	4	1	2	1	2	2	1	2	2	4	1	2	0	29012000	20885000	0	30733000	22536000	0	36644000	26284000		1.048	0.754		1.11
Q9R1P3	Proteasome subunit beta type-2 OS=Mus musculus OX=10090 GN=Psmb2 PE=1 SV=1	Psmb2	73.1	22.906	58.777	49	10	10	4	5	5	6	6	6	8	6	3	7	7	7	9	8	8	8	7	6	7	7	7	9	8	8	8	7	6	71448000	94631000	86505000	89356000	96916000	111970000	96060000	94871000	89805000	0.773	1.024	0.936	0.967	1.049
Q9R1P4	Proteasome subunit alpha type-1 OS=Mus musculus OX=10090 GN=Psma1 PE=1 SV=1	Psma1	62.4	29.546	122.96	85	14	14	10	9	5	14	9	7	15	11	5	12	8	7	12	9	9	11	9	7	12	8	7	12	9	9	11	9	7	327200000	186870000	143720000	179200000	164050000	155150000	158640000	190910000	113260000	1.819	1.039	0.799	0.996	0.912
Q9WV32	Actin-related protein 2/3 complex subunit 1B OS=Mus musculus OX=10090 GN=Arpc1b PE=1 SV=4	Arpc1b	12.6	41.063	7.9844	5	4	4	0	2	0	0	1	0	0	2	0	0	3	0	0	1	0	0	3	0	0	3	0	0	1	0	0	3	0	0	9160900	0	0	0	0	0	12940000	0		0.829
Q9WVH9	Fibulin-5 OS=Mus musculus OX=10090 GN=Fbln5 PE=1 SV=1	Fbln5	10	50.193	30.353	17	5	5	0	2	2	1	3	2	2	2	3	1	3	3	1	3	3	2	2	3	1	3	3	1	3	3	2	2	3	0	17919000	24123000	0	19453000	23288000	0	29059000	23561000		0.782	1.053		0.849
Q9WVJ3	Carboxypeptidase Q OS=Mus musculus OX=10090 GN=Cpq PE=1 SV=1	Cpq	17.4	51.813	18.695	16	6	6	1	0	1	2	2	2	2	4	2	1	2	3	2	2	3	3	4	3	1	2	3	2	2	3	3	4	3	0	9916500	9157400	0	10633000	9796000	0	9011400	10986000		1	0.923		1.072
Q9WVJ9	EGF-containing fibulin-like extracellular matrix protein 2 OS=Mus musculus OX=10090 GN=Efemp2 PE=1 SV=1	Efemp2	17.4	49.425	25.037	10	6	6	1	1	0	1	1	0	3	3	0	2	1	0	2	1	1	3	3	1	2	1	0	2	1	1	3	3	1	25477000	0	0	0	0	0	10622000	0	0	1.412
Q9WVS7	Dual specificity mitogen-activated protein kinase kinase 5 OS=Mus musculus OX=10090 GN=Map2k5 PE=1 SV=1	Map2k5	3.8	50.104	-2	2	1	1	0	0	1	0	0	0	0	0	1	0	0	1	0	0	0	0	0	1	0	0	1	0	0	0	0	0	1	0	0	0	0	0	0	0	0	21702000
Q9Z0M6	CD97 antigen OS=Mus musculus OX=10090 GN=Cd97 PE=1 SV=2	Cd97	5.7	90.412	36.225	3	3	3	0	0	0	2	0	0	1	0	0	1	0	0	3	0	0	3	0	0	1	0	0	3	0	0	3	0	0	0	0	0	29541000	0	0	8730900	0	0				1.544
Q9Z126	Platelet factor 4 OS=Mus musculus OX=10090 GN=Pf4 PE=1 SV=1	Pf4	32.4	11.243	21.603	70	5	5	3	13	8	3	10	10	4	8	11	2	5	5	2	3	5	2	3	4	2	5	5	2	3	5	2	3	4	540220000	746160000	317180000	1013500000	524750000	457920000	1347400000	348290000	404910000	0.853	1.178	0.501	1.6	0.829
Q9Z1R3	Apolipoprotein M OS=Mus musculus OX=10090 GN=Apom PE=1 SV=1	Apom	31.6	21.273	14.993	51	6	6	7	5	5	7	4	5	7	6	5	5	5	6	4	5	6	5	6	6	5	5	6	4	5	6	5	6	6	768960000	596870000	604480000	1289300000	455730000	488230000	1415400000	578470000	566310000	1.023	0.794	0.804	1.716	0.606
Q9Z1T2	Thrombospondin-4 OS=Mus musculus OX=10090 GN=Thbs4 PE=1 SV=1	Thbs4	28.1	106.37	252.97	135	20	17	11	13	12	17	14	13	17	18	20	11	14	12	13	17	14	11	17	17	9	11	9	11	14	11	9	14	14	427220000	289300000	416810000	336270000	339100000	302110000	363170000	318550000	371640000	1.215	0.823	1.186	0.956	0.965
Q9Z2U0	Proteasome subunit alpha type-7 OS=Mus musculus OX=10090 GN=Psma7 PE=1 SV=1	Psma7	59.3	27.855	86.444	75	12	12	4	10	9	7	11	9	7	10	8	5	8	7	9	8	9	8	8	7	5	8	7	9	8	9	8	8	7	405950000	226500000	127370000	261520000	181080000	142380000	221700000	233750000	158730000	1.865	1.041	0.585	1.201	0.832
Q9Z2U1	Proteasome subunit alpha type-5 OS=Mus musculus OX=10090 GN=Psma5 PE=1 SV=1	Psma5	60.6	26.411	161.68	55	11	11	4	7	7	6	6	4	6	9	6	6	8	8	8	8	6	8	7	7	6	8	8	8	8	6	8	7	7	391040000	136750000	114170000	345430000	155870000	108040000	325340000	183900000	135770000	1.856	0.649	0.542	1.639	0.74
Q9Z2W0	Aspartyl aminopeptidase OS=Mus musculus OX=10090 GN=Dnpep PE=1 SV=2	Dnpep	32.3	52.206	48.306	53	10	10	5	8	5	5	6	6	5	7	6	4	9	7	5	8	8	5	7	7	4	9	7	5	8	8	5	7	7	26703000	72872000	46175000	19556000	60942000	53617000	29276000	53441000	50303000	0.582	1.588	1.007	0.426	1.328
Q9Z2X8	Kelch-like ECH-associated protein 1 OS=Mus musculus OX=10090 GN=Keap1 PE=1 SV=1	Keap1	1.3	69.552	-2	0	1	1	0	0	0	0	0	0	0	0	0	0	1	1	0	1	1	0	1	1	0	1	1	0	1	1	0	1	1	0	0	0	0	0	0	0	0	0
[truncated: 10 more columns]
