# Supplementary material for: Proteomic Analysis of Plasma-Derived Extracellular Vesicles From Mice With Echinococcus granulosus at Different Infection Stages and Their Immunomodulatory Functions
Source: Front Cell Infect Microbiol. 2022 Mar 10;12:805010. doi: 10.3389/fcimb.2022.805010 (PMC8960237; doi:10.3389/fcimb.2022.805010)
Supplement: Supplementary file 3 [file Table_2.xlsx]

## Sheet: Sheet1
supplementary table 2. Complete proteomic data set from Echinococcus granulosus-derived proteins in mice infected with plasma EVs at different stages.
序号	Protein accession	Protein description	Sequence coverage [%]	Mol. weight [kDa]	Score	MS/MS Counts	Peptides	Unique peptides	MS/MS Count rep1_0	MS/MS Count rep1_20	MS/MS Count rep1_7	MS/MS Count rep2_0	MS/MS Count rep2_20	MS/MS Count rep2_7	MS/MS Count rep3_0	MS/MS Count rep3_20	MS/MS Count rep3_7	Peptides rep1_0	Peptides rep1_20	Peptides rep1_7	Peptides rep2_0	Peptides rep2_20	Peptides rep2_7	Peptides rep3_0	Peptides rep3_20	Peptides rep3_7	Unique peptides rep1_0	Unique peptides rep1_20	Unique peptides rep1_7	Unique peptides rep2_0	Unique peptides rep2_20	Unique peptides rep2_7	Unique peptides rep3_0	Unique peptides rep3_20	Unique peptides rep3_7	LFQ intensity rep1_0	LFQ intensity rep1_20	LFQ intensity rep1_7	LFQ intensity rep2_0	LFQ intensity rep2_20	LFQ intensity rep2_7	LFQ intensity rep3_0	LFQ intensity rep3_20	LFQ intensity rep3_7	rep1_0	rep1_20	rep1_7	rep2_0	rep2_20
1	XP_024345048.1	hypothetical protein EGR_11297 [Echinococcus granulosus]	8	20.091	-2	0	1	1	0	0	0	0	0	0	0	0	0	0	1	0	1	1	1	1	1	0	0	1	0	1	1	1	1	1	0	0	0	0	0	0	0	0	0	0
2	XP_024345768.1	hypothetical protein EGR_10572 [Echinococcus granulosus]	0.7	169.85	-2	0	1	1	0	0	0	0	0	0	0	0	0	1	1	1	1	1	1	1	1	1	1	1	1	1	1	1	1	1	1	0	0	0	0	0	0	0	0	0
3	XP_024345893.1	Heat shock cognate protein [Echinococcus granulosus]	3.8	47.234	-2	0	1	1	0	0	0	0	0	0	0	0	0	0	0	1	0	1	1	0	0	1	0	0	1	0	1	1	0	0	1	0	0	0	0	0	0	0	0	0
4	XP_024346362.1	hypothetical protein EGR_09967 [Echinococcus granulosus]	2.3	63.385	-2	0	1	1	0	0	0	0	0	0	0	0	0	0	1	1	0	0	1	0	1	1	0	1	1	0	0	1	0	1	1	0	0	0	0	0	0	0	0	0
5	XP_024346672.1	Heat shock cognate protein [Echinococcus granulosus]	3.3	40.858	-2	0	1	1	0	0	0	0	0	0	0	0	0	0	1	1	0	0	1	0	0	1	0	1	1	0	0	1	0	0	1	0	0	0	0	0	0	0	0	0
6	XP_024347275.1	Actin-1 [Echinococcus granulosus]	19.2	41.815	8.1818	27	8	2	1	4	4	1	4	5	1	3	4	6	8	7	6	7	7	6	6	7	1	2	2	1	2	2	1	2	2	0	70478000	35837000	0	45911000	39519000	0	23477000	27993000		1.739	0.884		1.133
7	XP_024347893.1	Tripartite motif-containing protein 3 [Echinococcus granulosus]	4.5	55.272	1.6676	9	2	2	1	0	2	2	1	0	1	1	1	1	1	1	1	2	1	1	1	1	1	1	1	1	2	1	1	1	1	32517000	0	144640000	121650000	46531000	0	0	0	0	0.377		1.675	1.409	0.539
8	XP_024347944.1	Leucine-rich repeat serine/threonine-protein kinase [Echinococcus granulosus]	1	191.99	-2	0	1	1	0	0	0	0	0	0	0	0	0	0	1	1	0	1	1	0	1	1	0	1	1	0	1	1	0	1	1	0	0	0	0	0	0	0	0	0
9	XP_024348203.1	Nucleoprotein TPR [Echinococcus granulosus]	0.5	262.43	1.5798	0	1	1	0	0	0	0	0	0	0	0	0	1	1	1	0	1	1	0	1	0	1	1	1	0	1	1	0	1	0	0	0	0	0	0	0	0	0	0
10	XP_024348354.1	Katanin p60 ATPase-containing subunit A-like 2 [Echinococcus granulosus]	2.4	57.694	1.6792	9	1	1	1	1	1	1	1	1	1	1	1	1	1	1	1	1	1	1	1	1	1	1	1	1	1	1	1	1	1	0	0	0	0	0	0	0	0	9668700
11	XP_024348425.1	putative muscarinic acetylcholine receptor gar-2 [Echinococcus granulosus]	1.5	100.19	-2	0	1	1	0	0	0	0	0	0	0	0	0	1	1	1	1	1	1	1	1	1	1	1	1	1	1	1	1	1	1	0	0	0	0	0	0	0	0	0
12	XP_024348725.1	Regulatory-associated protein of mTOR [Echinococcus granulosus]	0.6	216.03	11.979	0	1	1	0	0	0	0	0	0	0	0	0	0	1	1	1	1	1	1	1	1	0	1	1	1	1	1	1	1	1	0	0	0	0	0	0	0	0	0
13	XP_024349788.1	hypothetical protein EGR_06579 [Echinococcus granulosus]	6.5	12.228	-2	36	1	1	2	4	4	4	6	4	3	4	5	1	1	1	1	1	1	1	1	1	1	1	1	1	1	1	1	1	1	201920000	0	0	259270000	189790000	296220000	183090000	208590000	265870000	0.881			1.131	0.828
14	XP_024349857.1	PP2C-like domain-containing protein [Echinococcus granulosus]	1.5	71.357	-2	0	1	1	0	0	0	0	0	0	0	0	0	1	1	1	1	1	1	1	0	1	1	1	1	1	1	1	1	0	1	0	0	0	0	0	0	0	0	0
15	XP_024350374.1	Hepatocyte nuclear factor 6 [Echinococcus granulosus]	1.1	124.74	-2	3	1	1	0	0	0	1	0	1	0	1	0	1	1	1	1	1	1	1	1	1	1	1	1	1	1	1	1	1	1	0	0	0	0	0	0	0	0	556240000
16	XP_024350545.1	39S ribosomal protein L38 [Echinococcus granulosus]	2.8	53.399	-2	0	1	1	0	0	0	0	0	0	0	0	0	0	1	1	0	0	1	0	1	1	0	1	1	0	0	1	0	1	1	0	0	0	0	0	0	0	0	0
17	XP_024350669.1	sodium-dependent transporter [Echinococcus granulosus]	1.8	55.253	-2	0	1	1	0	0	0	0	0	0	0	0	0	0	0	1	1	1	1	0	1	0	0	0	1	1	1	1	0	1	0	0	0	0	0	0	0	0	0	0
18	XP_024351059.1	Glutaminyl-peptide cyclotransferase-like protein [Echinococcus granulosus]	3.1	39.841	-2	0	1	1	0	0	0	0	0	0	0	0	0	0	1	1	0	1	1	0	1	1	0	1	1	0	1	1	0	1	1	0	0	0	0	0	0	0	0	0
19	XP_024351663.1	Glutathione S-transferase class-mu isozyme [Echinococcus granulosus]	4.4	24.142	-2	0	1	1	0	0	0	0	0	0	0	0	0	0	1	1	1	0	1	1	0	1	0	1	1	1	0	1	1	0	1	0	0	0	0	0	0	0	0	0
20	XP_024352781.1	Polyadenylate-binding protein 4-like protein [Echinococcus granulosus]	3.2	45.101	-2	0	1	1	0	0	0	0	0	0	0	0	0	1	1	1	1	1	1	1	0	1	1	1	1	1	1	1	1	0	1	0	0	0	0	0	0	0	0	0
21	XP_024352838.1	RUN domain-containing protein [Echinococcus granulosus]	1	87.48	1.7006	6	1	1	1	0	0	2	0	1	1	0	1	1	0	0	1	1	1	1	1	1	1	0	0	1	1	1	1	1	1	0	0	0	140890000	0	0	0	0	0				1
22	XP_024352882.1	Activating signal cointegrator 1 complex subunit [Echinococcus granulosus]	0.7	252.91	-2	0	1	1	0	0	0	0	0	0	0	0	0	0	1	1	0	1	0	0	1	1	0	1	1	0	1	0	0	1	1	0	0	0	0	0	0	0	0	0
23	XP_024353019.1	hypothetical protein EGR_03369 [Echinococcus granulosus]	6.2	30.113	-2	0	1	1	0	0	0	0	0	0	0	0	0	0	1	1	0	1	1	0	1	1	0	1	1	0	1	1	0	1	1	0	0	0	0	0	0	0	0	0
24	XP_024353809.1	hypothetical protein EGR_02409 [Echinococcus granulosus]	0.8	207.81	-2	3	1	1	0	1	0	0	0	1	1	0	0	0	1	0	1	0	1	1	1	1	0	1	0	1	0	1	1	1	1	0	0	0	0	0	0	0	0	2673100
25	XP_024354102.1	PIH1 domain-containing protein [Echinococcus granulosus]	2.9	30.49	-2	0	1	1	0	0	0	0	0	0	0	0	0	0	1	0	0	1	1	0	1	1	0	1	0	0	1	1	0	1	1	0	0	0	0	0	0	0	0	0
26	XP_024354169.1	hypothetical protein EGR_02067 [Echinococcus granulosus]	3.2	42.788	-2	0	1	1	0	0	0	0	0	0	0	0	0	0	1	1	0	1	1	0	1	1	0	1	1	0	1	1	0	1	1	0	0	0	0	0	0	0	0	0
27	XP_024354202.1	Ubiquitin hydrolase [Echinococcus granulosus]	2.1	92.048	-2	4	2	2	0	0	1	1	1	0	0	1	0	1	1	1	1	1	0	1	2	1	1	1	1	1	1	0	1	2	1	0	0	0	0	0	0	0	40744000	0
28	XP_024354458.1	26S protease regulatory subunit 6B [Echinococcus granulosus]	7.2	46.693	3.8032	6	2	2	0	1	0	0	2	0	1	1	1	0	2	1	1	1	1	1	2	2	0	2	1	1	1	1	1	2	2	0	2313300	0	0	0	0	0	2341700	1621500		1.106
29	XP_024354730.1	Ras-related protein Rap-1b [Echinococcus granulosus]	9.3	25.437	4.0752	4	2	2	1	1	0	1	0	0	1	0	0	1	1	1	1	0	1	1	0	0	1	1	1	1	0	1	1	0	0	0	0	0	0	0	3861600	0	0	0
30	XP_024354846.1	Coiled-coil domain-containing protein [Echinococcus granulosus]	1.1	94.142	-2	0	1	1	0	0	0	0	0	0	0	0	0	0	1	1	0	1	0	0	0	1	0	1	1	0	1	0	0	0	1	0	0	0	0	0	0	0	0	0
31	XP_024355297.1	Mitochondrial intermediate peptidase [Echinococcus granulosus]	0.8	134.31	1.7563	11	1	1	1	2	1	1	1	1	1	2	1	1	1	1	1	1	1	1	1	1	1	1	1	1	1	1	1	1	1	0	0	0	0	0	0	0	26516000	0
32	XP_024355946.1	Low-density lipoprotein receptor-related protein [Echinococcus granulosus]	0.4	300.22	-2	0	1	1	0	0	0	0	0	0	0	0	0	1	1	1	1	1	1	1	1	1	1	1	1	1	1	1	1	1	1	0	0	0	0	0	0	0	0	0
[truncated: 10 more columns]
