# Supplementary material for: Proteomic Analysis of Plasma-Derived Extracellular Vesicles From Mice With Echinococcus granulosus at Different Infection Stages and Their Immunomodulatory Functions
Source: Front Cell Infect Microbiol. 2022 Mar 10;12:805010. doi: 10.3389/fcimb.2022.805010 (PMC8960237; doi:10.3389/fcimb.2022.805010)
Supplement: Supplementary file 7 [file Table_6.xlsx]

## Sheet: S20 va S0
supplementary table 6-1: The subcellular of the differential proteins from mouse plasma EVs compared infected 20W with 0W were shown.
Category	Protein accession	Protein description	Ratio	Regulated Type	P value	Gene name	Sequence coverage [%]	Mol. weight [kDa]	Score	MS/MS Counts	Peptides	Unique peptides	MS/MS Count rep1_0	MS/MS Count rep1_20	MS/MS Count rep1_7	MS/MS Count rep2_0	MS/MS Count rep2_20	MS/MS Count rep2_7	MS/MS Count rep3_0	MS/MS Count rep3_20	MS/MS Count rep3_7	Peptides rep1_0	Peptides rep1_20	Peptides rep1_7	Peptides rep2_0	Peptides rep2_20	Peptides rep2_7	Peptides rep3_0	Peptides rep3_20	Peptides rep3_7	Unique peptides rep1_0	Unique peptides rep1_20	Unique peptides rep1_7	Unique peptides rep2_0	Unique peptides rep2_20	Unique peptides rep2_7	Unique peptides rep3_0	Unique peptides rep3_20	Unique peptides rep3_7	LFQ intensity rep1_0	LFQ intensity rep1_20	LFQ intensity rep1_7	LFQ intensity rep2_0	LFQ intensity rep2_20	LFQ intensity rep2_7	LFQ intensity rep3_0	LFQ intensity rep3_20	LFQ intensity rep3_7	rep1_0
extracellular	Q6GQT1	Alpha-2-macroglobulin-P OS=Mus musculus OX=10090 GN=A2m PE=2 SV=2	6.242	Up	0.00051515	A2m	58.5	164.35	323.31	450	68	63	15	85	43	14	72	59	22	94	46	25	62	54	22	61	55	30	62	50	23	57	50	19	57	50	27	57	46	537720000	3012300000	1144700000	358790000	2140500000	1655700000	462310000	3323900000	1020300000	0.354
	O08677	Kininogen-1 OS=Mus musculus OX=10090 GN=Kng1 PE=1 SV=1	0.455	Down	0.00126117	Kng1	42.2	73.101	323.31	296	27	26	18	41	38	25	34	42	29	33	36	18	27	25	20	25	26	21	26	25	17	26	24	19	24	25	20	25	24	5350800000	1959200000	2196800000	4318000000	2048500000	2386000000	4603600000	2491900000	2457700000	1.731
	P14847	C-reactive protein OS=Mus musculus OX=10090 GN=Crp PE=1 SV=2	0.594	Down	0.03596	Crp	53.3	25.36	87.477	113	9	9	10	15	14	8	12	15	11	13	15	8	8	8	8	9	9	9	8	9	8	8	8	8	9	9	9	8	9	768230000	333500000	369560000	568220000	341260000	435650000	684020000	526220000	333360000	1.586
	P33622	Apolipoprotein C-III OS=Mus musculus OX=10090 GN=Apoc3 PE=1 SV=2	4.185	Up	0.036704	Apoc3	50.5	10.982	88.189	55	4	4	4	6	6	6	8	6	3	9	7	4	4	4	4	4	4	4	4	4	4	4	4	4	4	4	4	4	4	953380000	7207300000	8347200000	2655200000	7624800000	11120000000	1499600000	6557300000	7150400000	0.162
	P39876	Metalloproteinase inhibitor 3 OS=Mus musculus OX=10090 GN=Timp3 PE=1 SV=1	0.54	Down	0.027979	Timp3	50.7	24.182	32.385	49	9	9	5	7	5	4	4	6	7	6	5	5	7	7	4	5	7	5	8	6	5	7	7	4	5	7	5	8	6	164040000	75259000	76054000	92150000	70448000	65741000	130710000	63078000	56061000	1.86
	Q9QWK4	CD5 antigen-like OS=Mus musculus OX=10090 GN=Cd5l PE=1 SV=3	0.485	Down	0.0098014	Cd5l	67.3	38.862	323.31	161	29	29	16	18	20	13	18	18	15	23	20	19	25	25	23	26	25	23	27	26	19	25	25	23	26	25	23	27	26	12265000000	4991600000	4779900000	11090000000	4288100000	4502100000	10745000000	7256200000	4187600000	1.722
	P01898	H-2 class I histocompatibility antigen, Q10 alpha chain OS=Mus musculus OX=10090 GN=H2-Q10 PE=1 SV=3	0.666	Down	0.0131796	H2-Q10	57.5	37.251	323.31	301	20	11	20	37	40	27	37	41	24	38	37	15	19	18	18	19	17	18	19	19	10	11	11	10	10	10	10	10	11	4807700000	2933600000	3091700000	4397900000	2945500000	3289200000	4093400000	2981500000	3347800000	1.357
	Q9Z1R3	Apolipoprotein M OS=Mus musculus OX=10090 GN=Apom PE=1 SV=1	0.469	Down	0.024782	Apom	31.6	21.273	14.993	51	6	6	7	5	5	7	4	5	7	6	5	5	5	6	4	5	6	5	6	6	5	5	6	4	5	6	5	6	6	768960000	596870000	604480000	1289300000	455730000	488230000	1415400000	578470000	566310000	1.023
	O88947	Coagulation factor X OS=Mus musculus OX=10090 GN=F10 PE=1 SV=1	0.659	Down	0.0184588	F10	37.8	54.017	323.31	164	18	18	14	18	21	17	17	19	18	17	23	13	13	15	14	16	15	13	11	15	13	13	15	14	16	15	13	11	15	1417900000	856920000	1190100000	1071600000	844690000	1050700000	1147200000	695430000	808480000	1.405
	P01027	Complement C3 OS=Mus musculus OX=10090 GN=C3 PE=1 SV=3	1.666	Up	0.00158143	C3	87.1	186.48	323.31	6187	156	140	222	859	819	339	903	918	372	942	813	121	149	148	127	146	148	130	150	148	108	133	133	114	131	133	117	134	133	127180000000	237350000000	209190000000	155720000000	237690000000	227930000000	153000000000	250740000000	222880000000	0.628
	P08226	Apolipoprotein E OS=Mus musculus OX=10090 GN=Apoe PE=1 SV=2	1.698	Up	0.031798	Apoe	69.8	35.866	323.31	433	29	29	17	67	65	27	67	58	20	60	52	19	28	29	20	29	29	21	29	29	19	28	29	20	29	29	21	29	29	7394100000	16758000000	16762000000	11301000000	18805000000	15525000000	12897000000	18073000000	17620000000	0.492
	Q9ES30	Complement C1q tumor necrosis factor-related protein 3 OS=Mus musculus OX=10090 GN=C1qtnf3 PE=2 SV=1	3.287	Up	0.0148956	C1qtnf3	21.1	26.828	25.273	36	5	5	0	6	4	2	5	5	2	5	7	2	5	4	4	5	5	3	5	5	2	5	4	4	5	5	3	5	5	0	142170000	187730000	56323000	130590000	181790000	29682000	151760000	163550000
	P01754	Ig heavy chain V region 1-62-3 OS=Mus musculus OX=10090 GN=Ighv1-62-3 PE=4 SV=2	13.802	Up	0.03884	Ighv1-62-3	53	12.921	13.173	47	7	0	2	9	7	1	6	6	4	5	7	3	5	5	5	5	5	4	4	4	0	0	0	0	0	0	0	0	0	5053800	1751600000	2097600000	51804000	1502400000	1584700000	227700000	675680000	1846300000	0.005
	Q8CF98	Collectin-10 OS=Mus musculus OX=10090 GN=Colec10 PE=2 SV=1	1.991	Up	0.0056398	Colec10	22.7	30.523	29.744	22	5	5	3	2	2	2	2	2	3	4	2	4	3	3	4	3	3	4	3	3	4	3	3	4	3	3	4	3	3	32617000	46450000	61263000	24962000	53837000	46557000	23826000	61713000	50768000	0.73
	Q8CG19	Latent-transforming growth factor beta-binding protein 1 OS=Mus musculus OX=10090 GN=Ltbp1 PE=1 SV=2	1.519	Up	0.00195566	Ltbp1	7.2	186.72	20.212	30	9	9	2	4	3	5	4	2	2	3	5	4	5	5	7	5	4	6	3	4	4	5	5	7	5	4	6	3	4	20940000	28608000	33553000	17290000	28256000	32745000	18999000	30073000	26857000	0.794
	P01806	Ig heavy chain V region 441 OS=Mus musculus OX=10090 PE=4 SV=1	1.866	Up	0.040923	---	69.8	12.911	190.2	232	8	2	15	30	25	22	27	26	20	37	30	6	8	8	6	8	8	6	8	8	1	2	2	1	2	2	1	2	2	7505900000	8178800000	8661600000	4217300000	10772000000	6303800000	5357700000	12916000000	9566800000	0.919
	Q61268	Apolipoprotein C-IV OS=Mus musculus OX=10090 GN=Apoc4 PE=1 SV=1	0.644	Down	0.0190237	Apoc4	46	14.288	46.369	148	6	6	8	15	24	11	17	22	13	21	17	3	5	6	4	6	5	3	6	6	3	5	6	4	6	5	3	6	6	5110700000	2485500000	3915200000	3720600000	2708500000	3381700000	3772400000	2921900000	2940300000	1.486
	Q8C7G5	Apolipoprotein A-V OS=Mus musculus OX=10090 GN=Apoa5 PE=1 SV=1	2.654	Up	0.021763	Apoa5	53.8	41.262	174.36	84	14	14	3	13	11	6	9	13	6	13	10	2	12	10	5	8	11	4	10	10	2	12	10	5	8	11	4	10	10	43082000	153100000	177970000	80429000	140020000	207990000	31320000	117620000	133110000	0.357
	P31532	Serum amyloid A-4 protein OS=Mus musculus OX=10090 GN=Saa4 PE=1 SV=2	1.753	Up	0.046859	Saa4	57.7	15.088	132.17	45	9	9	3	6	5	4	5	7	4	7	4	4	5	6	5	5	6	4	6	4	4	5	6	5	5	6	4	6	4	71464000	113400000	113850000	52912000	74345000	93381000	56924000	130050000	55679000	0.844
	P01843	Ig lambda-1 chain C region OS=Mus musculus OX=10090 PE=1 SV=1	0.389	Down	0.00043577	---	81	11.575	311.73	354	5	5	19	45	45	25	54	44	23	56	43	5	5	5	5	5	5	5	5	5	5	5	5	5	5	5	5	5	5	5761400000	2189500000	1714300000	6262000000	2781400000	1732700000	6241500000	2131200000	2397900000	1.661
	P52430	Serum paraoxonase/arylesterase 1 OS=Mus musculus OX=10090 GN=Pon1 PE=1 SV=2	0.403	Down	3.5647e-06	Pon1	53.2	39.565	110.82	111	12	12	9	15	15	9	13	14	8	13	15	9	10	10	10	10	10	8	10	10	9	10	10	10	10	10	8	10	10	1123200000	459480000	589920000	1183000000	475600000	633100000	1104900000	440090000	521260000	1.548
	P46412	Glutathione peroxidase 3 OS=Mus musculus OX=10090 GN=Gpx3 PE=1 SV=2	0.529	Down	0.00195918	Gpx3	48.2	25.424	52.488	119	10	10	9	15	14	11	14	16	14	13	13	8	8	9	7	8	10	8	8	9	8	8	9	7	8	10	8	8	9	647150000	432360000	481050000	769520000	338990000	473110000	737030000	368190000	465320000	1.236
	P06683	Complement component C9 OS=Mus musculus OX=10090 GN=C9 PE=1 SV=2	1.533	Up	0.0187419	C9	41.8	62.002	170.45	126	24	24	6	14	16	12	15	14	16	21	12	11	19	18	16	18	16	16	21	17	11	19	18	16	18	16	16	21	17	196330000	229730000	208540000	142200000	250050000	221830000	139700000	253470000	198680000	0.96
	P11680	Properdin OS=Mus musculus OX=10090 GN=Cfp PE=2 SV=2	0.566	Down	0.00106461	Cfp	38.4	50.327	323.31	217	18	18	14	33	31	21	23	23	20	28	24	13	16	14	14	15	15	14	16	16	13	16	14	14	15	15	14	16	16	14170000000	8116300000	8193800000	16072000000	7838300000	5432700000	12972000000	8524800000	7261900000	1.44
	P51910	Apolipoprotein D OS=Mus musculus OX=10090 GN=Apod PE=1 SV=1	0.4	Down	0.00168391	Apod	37.6	21.53	56.658	42	7	7	2	4	7	4	5	6	3	7	4	5	6	7	5	7	7	5	7	6	5	6	7	5	7	7	5	7	6	333670000	114060000	111080000	261700000	102010000	136920000	224800000	112330000	100670000	2.006
	P18525	Ig heavy chain V region 5-84 OS=Mus musculus OX=10090 PE=1 SV=1	0.471	Down	0.0145219	---	67.5	12.872	85.626	44	6	4	2	5	7	5	5	7	4	4	5	5	6	6	6	6	5	6	6	6	3	4	4	4	4	3	4	4	4	1132200000	408760000	701930000	1057100000	384970000	661610000	952810000	686600000	699760000	1.524
	Q9CQW3	Vitamin K-dependent protein Z OS=Mus musculus OX=10090 GN=Proz PE=1 SV=1	0.458	Down	0.0095763	Proz	43.9	44.304	158.94	78	10	10	6	8	4	11	11	11	11	8	8	5	5	5	7	6	6	7	6	6	5	5	5	7	6	6	7	6	6	773910000	276490000	294820000	478500000	236300000	273040000	527990000	303120000	271780000	2.027
	Q61838	Pregnancy zone protein OS=Mus musculus OX=10090 GN=Pzp PE=1 SV=3	0.599	Down	0.00175972	Pzp	67	165.85	323.31	1957	91	89	133	261	225	183	213	284	181	223	254	79	82	80	83	84	85	80	82	84	78	80	79	81	83	83	78	80	83	60091000000	34099000000	34308000000	56209000000	30213000000	45271000000	52028000000	36485000000	41713000000	1.385
	Q60841	Reelin OS=Mus musculus OX=10090 GN=Reln PE=1 SV=3	2.304	Up	0.00156024	Reln	9	387.49	151.72	95	25	25	5	17	11	7	14	10	8	13	10	10	15	13	11	14	10	12	15	12	10	15	13	11	14	10	12	15	12	42150000	92470000	99334000	51906000	98277000	78990000	38728000	115280000	92273000	0.535
	Q8VCG4	Complement component C8 gamma chain OS=Mus musculus OX=10090 GN=C8g PE=1 SV=1	1.761	Up	0.0033008	C8g	81.2	22.508	147.37	91	11	11	9	9	11	11	10	8	10	13	10	8	8	9	10	9	8	11	8	9	8	8	9	10	9	8	11	8	9	294480000	432310000	385080000	255690000	448660000	318490000	217150000	470840000	415050000	0.819
	Q64726	Zinc-alpha-2-glycoprotein OS=Mus musculus OX=10090 GN=Azgp1 PE=1 SV=2	0.486	Down	0.012663	Azgp1	57.7	35.332	87.72	109	18	18	6	14	16	9	10	16	10	13	15	6	13	15	11	12	16	10	15	15	6	13	15	11	12	16	10	15	15	311440000	182330000	167810000	243890000	111870000	214670000	289810000	116400000	230970000	1.5
	P01725	Ig lambda-1 chain V region S178 OS=Mus musculus OX=10090 PE=1 SV=1	0.368	Down	0.00112156	---	29.1	11.654	8.8465	27	2	1	2	5	3	1	5	3	1	5	2	1	1	2	2	1	1	2	2	2	1	1	1	1	1	1	1	1	1	246890000	70943000	38167000	206420000	100790000	36568000	252580000	87956000	87893000	1.97
	P01783	Ig heavy chain V region MOPC 21 (Fragment) OS=Mus musculus OX=10090 PE=1 SV=1	7.068	Up	0.0029385	---	47.1	15.071	78.656	55	5	4	2	6	9	4	8	7	4	7	8	3	4	4	5	4	4	5	4	4	2	3	3	4	3	3	4	3	3	0	258250000	209510000	54270000	306050000	222950000	36396000	397140000	183480000
	Q9QZ25	Vascular non-inflammatory molecule 3 OS=Mus musculus OX=10090 GN=Vnn3 PE=1 SV=3	2.195	Up	0.007142	Vnn3	26.8	56.304	60.755	21	9	9	1	2	1	6	1	4	4	1	1	1	5	3	8	3	6	4	2	3	1	5	3	8	3	6	4	2	3	0	37654000	38605000	17330000	29988000	51566000	13931000	35253000	41394000
cytoplasm	P01790	Ig heavy chain V region M511 OS=Mus musculus OX=10090 PE=1 SV=1	2.577	Up	0.020923	---	69.7	13.652	183.49	116	8	4	5	16	15	9	24	12	9	16	10	8	8	8	7	8	8	8	8	8	4	4	4	3	4	4	4	4	4	1027400000	2288100000	2171100000	1505000000	4623900000	2703300000	1595900000	3731100000	2849000000	0.411
	Q9Z2U1	Proteasome subunit alpha type-5 OS=Mus musculus OX=10090 GN=Psma5 PE=1 SV=1	0.449	Down	0.00136224	Psma5	60.6	26.411	161.68	55	11	11	4	7	7	6	6	4	6	9	6	6	8	8	8	8	6	8	7	7	6	8	8	8	8	6	8	7	7	391040000	136750000	114170000	345430000	155870000	108040000	325340000	183900000	135770000	1.856
	P06330	Ig heavy chain V region AC38 205.12 OS=Mus musculus OX=10090 PE=1 SV=1	0.416	Down	0.028302	---	72	12.934	91.568	46	7	3	2	6	6	4	6	6	4	7	5	5	6	6	6	6	6	6	6	6	2	2	2	2	2	2	2	2	2	0	1059800000	1072400000	2542800000	1346300000	1189800000	2488400000	734970000	1446500000
	P01867	Ig gamma-2B chain C region OS=Mus musculus OX=10090 GN=Igh-3 PE=1 SV=3	0.486	Down	0.0119783	Igh-3	53.7	44.259	267.05	357	16	16	18	54	52	26	53	49	24	39	42	13	14	15	13	14	13	13	15	14	13	14	15	13	14	13	13	15	14	10878000000	5283500000	5380300000	10442000000	5830900000	4971000000	8786500000	3496600000	5141900000	1.626
cytoplasm,nucleus	P01648	Ig kappa chain V-V region HP 91A3 OS=Mus musculus OX=10090 PE=1 SV=1	2.782	Up	0.00171722	---	41.7	11.961	8.4378	33	4	1	3	4	4	3	5	4	3	3	4	3	4	4	3	4	4	3	4	4	1	1	1	1	1	1	1	1	1	291430000	692530000	897730000	220070000	843750000	791910000	248370000	578240000	813550000	0.488
	Q60692	Proteasome subunit beta type-6 OS=Mus musculus OX=10090 GN=Psmb6 PE=1 SV=3	0.546	Down	0.031596	Psmb6	41.2	25.378	41.723	41	6	6	3	6	4	4	6	3	4	6	5	2	5	5	3	4	2	3	5	4	2	5	5	3	4	2	3	5	4	111610000	47176000	42952000	64545000	53155000	49931000	105510000	53294000	36637000	1.778
	P08607	C4b-binding protein OS=Mus musculus OX=10090 GN=C4bpa PE=1 SV=3	0.49	Down	0.00084217	C4bpa	45.2	51.523	203.65	248	20	20	13	31	37	16	38	33	18	31	31	15	18	18	14	17	17	14	16	17	15	18	18	14	17	17	14	16	17	8684800000	4552300000	4644900000	10529000000	4827000000	4280300000	8505500000	4206600000	4707700000	1.423
	P01645	Ig kappa chain V-V region HP 93G7 OS=Mus musculus OX=10090 PE=1 SV=1	1.692	Up	0.024798	---	93.5	11.954	83.168	113	7	1	8	13	15	8	14	11	13	16	15	5	6	6	5	6	6	6	6	6	0	0	0	0	0	0	1	0	0	1293500000	2259600000	2537200000	951410000	1563200000	2874700000	1256900000	2099000000	2666500000	0.665
mitochondria	P01670	Ig kappa chain V-III region PC 6684 OS=Mus musculus OX=10090 PE=1 SV=1	0.615	Down	0.00168075	---	88.3	12.039	159.76	136	6	0	10	12	17	18	19	14	17	15	14	5	5	5	5	5	5	5	5	5	0	0	0	0	0	0	0	0	0	2459000000	1486100000	1468600000	2090200000	1287700000	1591000000	2163200000	1354100000	1255900000	1.46
	P01663	Ig kappa chain V-III region PC 4050 OS=Mus musculus OX=10090 PE=1 SV=1	0.241	Down	0.017642	---	53.2	12.005	65.892	27	4	1	2	3	3	4	3	3	3	2	4	4	4	4	4	4	4	4	4	4	1	1	1	1	1	1	1	1	1	0	73386000	98297000	460100000	70746000	96094000	263050000	117610000	107800000
	P04940	Ig kappa chain V-VI region NQ2-17.4.1 OS=Mus musculus OX=10090 PE=2 SV=1	2.224	Up	0.010382	---	50.5	11.561	39.248	170	5	4	6	19	22	9	21	23	14	33	23	4	5	4	4	4	4	4	4	4	3	4	3	3	3	3	3	3	3	401200000	775060000	627250000	419450000	689160000	836140000	372320000	1188900000	646400000	0.606
nucleus	P01872	Ig mu chain C region OS=Mus musculus OX=10090 GN=Ighm PE=1 SV=2	1.555	Up	0.0170997	Ighm	68.9	49.971	323.31	844	35	35	47	116	106	62	125	101	54	124	109	26	32	32	29	32	32	26	32	32	26	32	32	29	32	32	26	32	32	56476000000	74351000000	88677000000	63610000000	96472000000	84767000000	57097000000	104750000000	89909000000	0.71
	Q9Z2W0	Aspartyl aminopeptidase OS=Mus musculus OX=10090 GN=Dnpep PE=1 SV=2	2.479	Up	0.0038176	Dnpep	32.3	52.206	48.306	53	10	10	5	8	5	5	6	6	5	7	6	4	9	7	5	8	8	5	7	7	4	9	7	5	8	8	5	7	7	26703000	72872000	46175000	19556000	60942000	53617000	29276000	53441000	50303000	0.582
other | Golgi apparatus	Q8BND5	Sulfhydryl oxidase 1 OS=Mus musculus OX=10090 GN=Qsox1 PE=1 SV=1	0.582	Down	0.00127808	Qsox1	33.6	82.784	250.68	116	21	21	13	12	11	11	15	17	11	13	13	11	19	16	12	16	17	13	16	15	11	19	16	12	16	17	13	16	15	365520000	204680000	210230000	384380000	247550000	227890000	373220000	201930000	246290000	1.336
other | endoplasmic reticulum	Q91WP6	Serine protease inhibitor A3N OS=Mus musculus OX=10090 GN=Serpina3n PE=1 SV=1	0.638	Down	0.00080362	Serpina3n	46.4	46.717	98.788	119	19	14	11	12	12	16	13	14	16	13	12	12	15	14	14	16	14	13	13	15	8	11	10	10	11	10	9	9	10	513390000	302710000	317460000	466830000	335570000	360440000	479930000	293630000	309210000	1.367
other | plasma membrane	P03987	Ig gamma-3 chain C region OS=Mus musculus OX=10090 PE=1 SV=2	2.556	Up	0.026981	---	73.6	43.929	323.31	725	26	26	20	77	104	41	118	101	35	114	115	19	22	23	21	24	24	21	23	24	19	22	23	21	24	24	21	23	24	7228700000	15079000000	28776000000	10599000000	29541000000	28947000000	11373000000	30033000000	22885000000	0.353
other | peroxisome	O70570	Polymeric immunoglobulin receptor OS=Mus musculus OX=10090 GN=Pigr PE=1 SV=1	0.459	Down	0.0061194	Pigr	26.8	84.998	108.55	87	15	15	7	14	9	9	8	14	9	6	11	8	12	10	10	8	12	11	8	10	8	12	10	10	8	12	11	8	10	370040000	142530000	178180000	245830000	126780000	111950000	243870000	125550000	132240000	1.986
[truncated: 8 more columns]

## Sheet: S20 vs S7
supplementary table 6-2: The subcellular of the differential proteins from mouse plasma exosomes compared infected 20W with 0W were shown.
Category	Protein accession	Protein description	Ratio	Regulated Type	P value	Gene name	Sequence coverage [%]	Mol. weight [kDa]	Score	MS/MS Counts	Peptides	Unique peptides	MS/MS Count rep1_0	MS/MS Count rep1_20	MS/MS Count rep1_7	MS/MS Count rep2_0	MS/MS Count rep2_20	MS/MS Count rep2_7	MS/MS Count rep3_0	MS/MS Count rep3_20	MS/MS Count rep3_7	Peptides rep1_0	Peptides rep1_20	Peptides rep1_7	Peptides rep2_0	Peptides rep2_20	Peptides rep2_7	Peptides rep3_0	Peptides rep3_20	Peptides rep3_7	Unique peptides rep1_0	Unique peptides rep1_20	Unique peptides rep1_7	Unique peptides rep2_0	Unique peptides rep2_20	Unique peptides rep2_7	Unique peptides rep3_0	Unique peptides rep3_20	Unique peptides rep3_7	LFQ intensity rep1_0	LFQ intensity rep1_20	LFQ intensity rep1_7	LFQ intensity rep2_0	LFQ intensity rep2_20	LFQ intensity rep2_7	LFQ intensity rep3_0	LFQ intensity rep3_20	LFQ intensity rep3_7	rep1_0
extracellular	Q6GQT1	Alpha-2-macroglobulin-P OS=Mus musculus OX=10090 GN=A2m PE=2 SV=2	2.22	Up	0.0154018	A2m	58.5	164.35	323.31	450	68	63	15	85	43	14	72	59	22	94	46	25	62	54	22	61	55	30	62	50	23	57	50	19	57	50	27	57	46	537720000	3012300000	1144700000	358790000	2140500000	1655700000	462310000	3323900000	1020300000	0.354
	P07724	Serum albumin OS=Mus musculus OX=10090 GN=Alb PE=1 SV=3	0.637	Down	0.0055825	Alb	84	68.692	323.31	2555	73	69	122	360	339	170	300	389	160	318	397	53	65	65	53	65	67	53	66	67	49	61	61	49	61	63	49	62	63	170540000000	149650000000	197150000000	142540000000	130550000000	199270000000	127390000000	119260000000	230940000000	1.046
	Q91Y47	Coagulation factor XI OS=Mus musculus OX=10090 GN=F11 PE=2 SV=2	1.813	Up	0.0038561	F11	25.8	69.788	56.198	28	11	10	0	6	3	2	5	4	1	6	1	2	6	4	4	6	4	4	7	3	1	6	4	3	6	4	3	7	3	0	39825000	18035000	0	31861000	22869000	0	39095000	20189000
	P23953	Carboxylesterase 1C OS=Mus musculus OX=10090 GN=Ces1c PE=1 SV=4	0.618	Down	0.0136605	Ces1c	33.2	61.055	137.93	197	17	12	13	28	23	18	22	24	14	24	31	10	15	14	15	14	15	12	14	14	6	11	11	11	11	11	8	11	11	5461500000	4940700000	6177400000	3825500000	3774300000	7597300000	5247100000	3680000000	6271700000	1.046
	Q06770	Corticosteroid-binding globulin OS=Mus musculus OX=10090 GN=Serpina6 PE=1 SV=1	0.613	Down	0.026958	Serpina6	48.6	44.769	183.38	185	18	18	12	21	20	23	17	22	20	22	28	13	17	16	17	15	16	17	16	17	13	17	16	17	15	16	17	16	17	1178200000	1142900000	1365300000	1084700000	867260000	1911000000	830810000	1143500000	1870600000	0.931
	B2RPV6	Multimerin-1 OS=Mus musculus OX=10090 GN=Mmrn1 PE=1 SV=2	1.519	Up	0.029823	Mmrn1	32	136.1	323.31	180	33	33	11	33	19	12	24	20	18	23	20	15	29	22	14	22	22	18	26	24	15	29	22	14	22	22	18	26	24	432770000	430210000	224850000	319790000	327930000	210490000	300440000	305400000	264820000	1.383
	P01783	Ig heavy chain V region MOPC 21 (Fragment) OS=Mus musculus OX=10090 PE=1 SV=1	1.561	Up	0.034664	---	47.1	15.071	78.656	55	5	4	2	6	9	4	8	7	4	7	8	3	4	4	5	4	4	5	4	4	2	3	3	4	3	3	4	3	3	0	258250000	209510000	54270000	306050000	222950000	36396000	397140000	183480000
plasma membrane	Q91ZX7	Prolow-density lipoprotein receptor-related protein 1 OS=Mus musculus OX=10090 GN=Lrp1 PE=1 SV=1	1.563	Up	0.0132188	Lrp1	9.8	504.74	190.99	84	33	33	6	11	6	10	16	5	7	18	5	9	15	13	14	22	13	11	22	15	9	15	13	14	22	13	11	22	15	71761000	104630000	66431000	131040000	131980000	68463000	70952000	102690000	82225000	0.778
[truncated: 8 more columns]

## Sheet: S7 vs S0
supplementary table 6-3: The subcellular of the differential proteins from mouse plasma exosomes compared infected 7W with 0W were shown.
Category	Protein accession	Protein description	Ratio	Regulated Type	P value	Gene name	Sequence coverage [%]	Mol. weight [kDa]	Score	MS/MS Counts	Peptides	Unique peptides	MS/MS Count rep1_0	MS/MS Count rep1_20	MS/MS Count rep1_7	MS/MS Count rep2_0	MS/MS Count rep2_20	MS/MS Count rep2_7	MS/MS Count rep3_0	MS/MS Count rep3_20	MS/MS Count rep3_7	Peptides rep1_0	Peptides rep1_20	Peptides rep1_7	Peptides rep2_0	Peptides rep2_20	Peptides rep2_7	Peptides rep3_0	Peptides rep3_20	Peptides rep3_7	Unique peptides rep1_0	Unique peptides rep1_20	Unique peptides rep1_7	Unique peptides rep2_0	Unique peptides rep2_20	Unique peptides rep2_7	Unique peptides rep3_0	Unique peptides rep3_20	Unique peptides rep3_7	LFQ intensity rep1_0	LFQ intensity rep1_20	LFQ intensity rep1_7	LFQ intensity rep2_0	LFQ intensity rep2_20	LFQ intensity rep2_7	LFQ intensity rep3_0	LFQ intensity rep3_20	LFQ intensity rep3_7	rep1_0
extracellular	Q6GQT1	Alpha-2-macroglobulin-P OS=Mus musculus OX=10090 GN=A2m PE=2 SV=2	2.812	Up	0.0054988	A2m	58.5	164.35	323.31	450	68	63	15	85	43	14	72	59	22	94	46	25	62	54	22	61	55	30	62	50	23	57	50	19	57	50	27	57	46	537720000	3012300000	1144700000	358790000	2140500000	1655700000	462310000	3323900000	1020300000	0.354
	O08677	Kininogen-1 OS=Mus musculus OX=10090 GN=Kng1 PE=1 SV=1	0.493	Down	0.00060313	Kng1	42.2	73.101	323.31	296	27	26	18	41	38	25	34	42	29	33	36	18	27	25	20	25	26	21	26	25	17	26	24	19	24	25	20	25	24	5350800000	1959200000	2196800000	4318000000	2048500000	2386000000	4603600000	2491900000	2457700000	1.731
	P14847	C-reactive protein OS=Mus musculus OX=10090 GN=Crp PE=1 SV=2	0.563	Down	0.008196	Crp	53.3	25.36	87.477	113	9	9	10	15	14	8	12	15	11	13	15	8	8	8	8	9	9	9	8	9	8	8	8	8	9	9	9	8	9	768230000	333500000	369560000	568220000	341260000	435650000	684020000	526220000	333360000	1.586
	P33622	Apolipoprotein C-III OS=Mus musculus OX=10090 GN=Apoc3 PE=1 SV=2	5.208	Up	0.0059584	Apoc3	50.5	10.982	88.189	55	4	4	4	6	6	6	8	6	3	9	7	4	4	4	4	4	4	4	4	4	4	4	4	4	4	4	4	4	4	953380000	7207300000	8347200000	2655200000	7624800000	11120000000	1499600000	6557300000	7150400000	0.162
	P39876	Metalloproteinase inhibitor 3 OS=Mus musculus OX=10090 GN=Timp3 PE=1 SV=1	0.512	Down	0.026463	Timp3	50.7	24.182	32.385	49	9	9	5	7	5	4	4	6	7	6	5	5	7	7	4	5	7	5	8	6	5	7	7	4	5	7	5	8	6	164040000	75259000	76054000	92150000	70448000	65741000	130710000	63078000	56061000	1.86
	Q9QWK4	CD5 antigen-like OS=Mus musculus OX=10090 GN=Cd5l PE=1 SV=3	0.395	Down	7.6477e-05	Cd5l	67.3	38.862	323.31	161	29	29	16	18	20	13	18	18	15	23	20	19	25	25	23	26	25	23	27	26	19	25	25	23	26	25	23	27	26	12265000000	4991600000	4779900000	11090000000	4288100000	4502100000	10745000000	7256200000	4187600000	1.722
	P06327	Ig heavy chain V region VH558 A1/A4 OS=Mus musculus OX=10090 GN=Gm5629 PE=2 SV=1	3.576	Up	0.024061	Gm5629	57.3	12.971	19.685	26	4	4	1	2	3	4	4	3	3	3	3	1	3	3	4	4	2	4	3	3	1	3	3	4	4	2	4	3	3	0	255200000	320720000	87935000	156120000	566480000	158230000	450570000	434060000
	Q9Z126	Platelet factor 4 OS=Mus musculus OX=10090 GN=Pf4 PE=1 SV=1	0.407	Down	0.044098	Pf4	32.4	11.243	21.603	70	5	5	3	13	8	3	10	10	4	8	11	2	5	5	2	3	5	2	3	4	2	5	5	2	3	5	2	3	4	540220000	746160000	317180000	1013500000	524750000	457920000	1347400000	348290000	404910000	0.853
	P13020	Gelsolin OS=Mus musculus OX=10090 GN=Gsn PE=1 SV=3	0.649	Down	0.0025752	Gsn	65.3	85.941	323.31	668	47	25	48	80	86	55	86	75	52	95	91	30	42	42	34	44	43	32	46	44	18	21	21	20	23	22	20	24	23	12809000000	8350800000	7451700000	13546000000	8639300000	9124500000	12516000000	9434000000	8649400000	1.274
	Q9Z1R3	Apolipoprotein M OS=Mus musculus OX=10090 GN=Apom PE=1 SV=1	0.478	Down	0.023899	Apom	31.6	21.273	14.993	51	6	6	7	5	5	7	4	5	7	6	5	5	5	6	4	5	6	5	6	6	5	5	6	4	5	6	5	6	6	768960000	596870000	604480000	1289300000	455730000	488230000	1415400000	578470000	566310000	1.023
	P07309	Transthyretin OS=Mus musculus OX=10090 GN=Ttr PE=1 SV=1	1.623	Up	0.00161582	Ttr	67.3	15.776	230.13	133	9	9	9	17	17	11	19	21	6	13	20	7	9	8	7	9	9	7	9	9	7	9	8	7	9	9	7	9	9	3537800000	5330000000	6125200000	3858900000	4630600000	5865000000	3268600000	3705700000	5316500000	0.765
	P01027	Complement C3 OS=Mus musculus OX=10090 GN=C3 PE=1 SV=3	1.515	Up	0.0038636	C3	87.1	186.48	323.31	6187	156	140	222	859	819	339	903	918	372	942	813	121	149	148	127	146	148	130	150	148	108	133	133	114	131	133	117	134	133	127180000000	237350000000	209190000000	155720000000	237690000000	227930000000	153000000000	250740000000	222880000000	0.628
	Q8VCM7	Fibrinogen gamma chain OS=Mus musculus OX=10090 GN=Fgg PE=1 SV=1	0.611	Down	0.0123579	Fgg	73.6	49.391	323.31	198	27	27	16	34	23	23	24	20	19	17	22	18	22	21	21	20	20	19	20	20	18	22	21	21	20	20	19	20	20	1328600000	2021300000	956520000	1180200000	652700000	793020000	1602000000	719770000	762340000	1.194
	P08226	Apolipoprotein E OS=Mus musculus OX=10090 GN=Apoe PE=1 SV=2	1.579	Up	0.048625	Apoe	69.8	35.866	323.31	433	29	29	17	67	65	27	67	58	20	60	52	19	28	29	20	29	29	21	29	29	19	28	29	20	29	29	21	29	29	7394100000	16758000000	16762000000	11301000000	18805000000	15525000000	12897000000	18073000000	17620000000	0.492
	Q8CIZ8	von Willebrand factor OS=Mus musculus OX=10090 GN=Vwf PE=1 SV=2	2.111	Up	0.0155562	Vwf	9.9	309.27	68.012	65	18	18	8	8	5	9	5	7	9	4	10	10	7	5	13	4	5	13	4	5	10	7	5	13	4	5	13	4	5	49418000	100590000	77379000	29815000	46472000	87927000	29776000	51375000	64800000	0.827
	P18526	Ig heavy chain V region 345 OS=Mus musculus OX=10090 PE=1 SV=1	0.403	Down	0.04128	---	53.8	12.902	73.114	28	5	3	3	4	1	5	1	2	5	2	5	5	4	3	5	3	4	5	3	5	3	2	1	3	1	2	3	1	3	214050000	47232000	0	132970000	0	89676000	183210000	0	52593000	1.784
	Q8CF98	Collectin-10 OS=Mus musculus OX=10090 GN=Colec10 PE=2 SV=1	1.949	Up	0.0062004	Colec10	22.7	30.523	29.744	22	5	5	3	2	2	2	2	2	3	4	2	4	3	3	4	3	3	4	3	3	4	3	3	4	3	3	4	3	3	32617000	46450000	61263000	24962000	53837000	46557000	23826000	61713000	50768000	0.73
	P18532	Ig heavy chain V region 1B43 OS=Mus musculus OX=10090 PE=1 SV=1	0.577	Down	0.026417	---	36.2	13.158	72.632	30	2	2	0	3	3	2	8	5	3	2	4	2	2	2	2	2	2	2	2	2	2	2	2	2	2	2	2	2	2	0	0	85006000	160990000	64434000	110770000	155020000	26938000	77937000
	Q8CG19	Latent-transforming growth factor beta-binding protein 1 OS=Mus musculus OX=10090 GN=Ltbp1 PE=1 SV=2	1.627	Up	0.0055762	Ltbp1	7.2	186.72	20.212	30	9	9	2	4	3	5	4	2	2	3	5	4	5	5	7	5	4	6	3	4	4	5	5	7	5	4	6	3	4	20940000	28608000	33553000	17290000	28256000	32745000	18999000	30073000	26857000	0.794
	Q8C7G5	Apolipoprotein A-V OS=Mus musculus OX=10090 GN=Apoa5 PE=1 SV=1	3.355	Up	0.0141647	Apoa5	53.8	41.262	174.36	84	14	14	3	13	11	6	9	13	6	13	10	2	12	10	5	8	11	4	10	10	2	12	10	5	8	11	4	10	10	43082000	153100000	177970000	80429000	140020000	207990000	31320000	117620000	133110000	0.357
	Q06770	Corticosteroid-binding globulin OS=Mus musculus OX=10090 GN=Serpina6 PE=1 SV=1	1.663	Up	0.028541	Serpina6	48.6	44.769	183.38	185	18	18	12	21	20	23	17	22	20	22	28	13	17	16	17	15	16	17	16	17	13	17	16	17	15	16	17	16	17	1178200000	1142900000	1365300000	1084700000	867260000	1911000000	830810000	1143500000	1870600000	0.931
	B2RPV6	Multimerin-1 OS=Mus musculus OX=10090 GN=Mmrn1 PE=1 SV=2	0.665	Down	0.038521	Mmrn1	32	136.1	323.31	180	33	33	11	33	19	12	24	20	18	23	20	15	29	22	14	22	22	18	26	24	15	29	22	14	22	22	18	26	24	432770000	430210000	224850000	319790000	327930000	210490000	300440000	305400000	264820000	1.383
	Q8K1I3	Secreted phosphoprotein 24 OS=Mus musculus OX=10090 GN=Spp2 PE=1 SV=2	0.588	Down	0.021478	Spp2	16.7	23.136	54.454	24	3	3	3	3	3	3	2	2	3	2	3	3	3	3	3	3	3	3	2	3	3	3	3	3	3	3	3	2	3	67109000	57971000	27345000	61423000	37124000	38679000	49431000	29398000	38550000	1.484
	P11276	Fibronectin OS=Mus musculus OX=10090 GN=Fn1 PE=1 SV=4	2.776	Up	0.000184523	Fn1	66.4	272.53	323.31	2338	142	142	95	240	387	115	272	368	130	339	392	90	126	136	99	125	136	97	131	134	90	126	136	99	125	136	97	131	134	26425000000	27495000000	70009000000	21907000000	36363000000	59220000000	22504000000	54576000000	67416000000	0.616
	P01843	Ig lambda-1 chain C region OS=Mus musculus OX=10090 PE=1 SV=1	0.32	Down	0.00052366	---	81	11.575	311.73	354	5	5	19	45	45	25	54	44	23	56	43	5	5	5	5	5	5	5	5	5	5	5	5	5	5	5	5	5	5	5761400000	2189500000	1714300000	6262000000	2781400000	1732700000	6241500000	2131200000	2397900000	1.661
	P52430	Serum paraoxonase/arylesterase 1 OS=Mus musculus OX=10090 GN=Pon1 PE=1 SV=2	0.511	Down	0.00036362	Pon1	53.2	39.565	110.82	111	12	12	9	15	15	9	13	14	8	13	15	9	10	10	10	10	10	8	10	10	9	10	10	10	10	10	8	10	10	1123200000	459480000	589920000	1183000000	475600000	633100000	1104900000	440090000	521260000	1.548
	P46412	Glutathione peroxidase 3 OS=Mus musculus OX=10090 GN=Gpx3 PE=1 SV=2	0.659	Down	0.00144353	Gpx3	48.2	25.424	52.488	119	10	10	9	15	14	11	14	16	14	13	13	8	8	9	7	8	10	8	8	9	8	8	9	7	8	10	8	8	9	647150000	432360000	481050000	769520000	338990000	473110000	737030000	368190000	465320000	1.236
	P11680	Properdin OS=Mus musculus OX=10090 GN=Cfp PE=2 SV=2	0.483	Down	0.0057166	Cfp	38.4	50.327	323.31	217	18	18	14	33	31	21	23	23	20	28	24	13	16	14	14	15	15	14	16	16	13	16	14	14	15	15	14	16	16	14170000000	8116300000	8193800000	16072000000	7838300000	5432700000	12972000000	8524800000	7261900000	1.44
	P51910	Apolipoprotein D OS=Mus musculus OX=10090 GN=Apod PE=1 SV=1	0.425	Down	0.0043848	Apod	37.6	21.53	56.658	42	7	7	2	4	7	4	5	6	3	7	4	5	6	7	5	7	7	5	7	6	5	6	7	5	7	7	5	7	6	333670000	114060000	111080000	261700000	102010000	136920000	224800000	112330000	100670000	2.006
	P18525	Ig heavy chain V region 5-84 OS=Mus musculus OX=10090 PE=1 SV=1	0.657	Down	0.00144479	---	67.5	12.872	85.626	44	6	4	2	5	7	5	5	7	4	4	5	5	6	6	6	6	5	6	6	6	3	4	4	4	4	3	4	4	4	1132200000	408760000	701930000	1057100000	384970000	661610000	952810000	686600000	699760000	1.524
	Q07797	Galectin-3-binding protein OS=Mus musculus OX=10090 GN=Lgals3bp PE=1 SV=1	0.486	Down	0.0190409	Lgals3bp	35	64.49	181.37	58	13	13	7	10	5	10	3	4	9	6	4	8	9	7	9	5	7	9	6	7	8	9	7	9	5	7	9	6	7	232270000	150860000	91804000	150840000	113090000	84708000	131630000	97049000	73870000	1.856
	Q9CQW3	Vitamin K-dependent protein Z OS=Mus musculus OX=10090 GN=Proz PE=1 SV=1	0.472	Down	0.008044	Proz	43.9	44.304	158.94	78	10	10	6	8	4	11	11	11	11	8	8	5	5	5	7	6	6	7	6	6	5	5	5	7	6	6	7	6	6	773910000	276490000	294820000	478500000	236300000	273040000	527990000	303120000	271780000	2.027
	Q60841	Reelin OS=Mus musculus OX=10090 GN=Reln PE=1 SV=3	2.037	Up	0.0029374	Reln	9	387.49	151.72	95	25	25	5	17	11	7	14	10	8	13	10	10	15	13	11	14	10	12	15	12	10	15	13	11	14	10	12	15	12	42150000	92470000	99334000	51906000	98277000	78990000	38728000	115280000	92273000	0.535
	P01878	Ig alpha chain C region OS=Mus musculus OX=10090 PE=1 SV=1	0.475	Down	0.000196385	---	83.4	36.875	323.31	221	19	19	16	33	40	20	21	29	22	15	25	13	15	15	13	16	14	15	13	14	13	15	15	13	16	14	15	13	14	4102500000	2232500000	2055100000	4175400000	1569900000	2175500000	4492000000	858870000	1838000000	1.571
	P34928	Apolipoprotein C-I OS=Mus musculus OX=10090 GN=Apoc1 PE=1 SV=1	2.492	Up	0.0031839	Apoc1	38.6	9.6963	14.594	58	5	5	3	8	10	5	7	6	6	6	7	3	4	5	4	4	4	4	4	5	3	4	5	4	4	4	4	4	5	0	5248900000	6445200000	2789000000	5947000000	5669000000	2212400000	801920000	6590500000
	P01725	Ig lambda-1 chain V region S178 OS=Mus musculus OX=10090 PE=1 SV=1	0.23	Down	0.006064	---	29.1	11.654	8.8465	27	2	1	2	5	3	1	5	3	1	5	2	1	1	2	2	1	1	2	2	2	1	1	1	1	1	1	1	1	1	246890000	70943000	38167000	206420000	100790000	36568000	252580000	87956000	87893000	1.97
	P01783	Ig heavy chain V region MOPC 21 (Fragment) OS=Mus musculus OX=10090 PE=1 SV=1	4.527	Up	0.002679	---	47.1	15.071	78.656	55	5	4	2	6	9	4	8	7	4	7	8	3	4	4	5	4	4	5	4	4	2	3	3	4	3	3	4	3	3	0	258250000	209510000	54270000	306050000	222950000	36396000	397140000	183480000
	P01820	Ig heavy chain V region PJ14 OS=Mus musculus OX=10090 PE=1 SV=1	0.664	Down	0.048523	---	56.5	12.447	82.7	57	3	3	5	5	5	7	8	6	7	8	6	3	3	2	3	3	2	3	2	2	3	3	2	3	3	2	3	2	2	333890000	123650000	211120000	459610000	384070000	285460000	412350000	504090000	304610000	0.995
	Q9QZ25	Vascular non-inflammatory molecule 3 OS=Mus musculus OX=10090 GN=Vnn3 PE=1 SV=3	2.806	Up	0.0051046	Vnn3	26.8	56.304	60.755	21	9	9	1	2	1	6	1	4	4	1	1	1	5	3	8	3	6	4	2	3	1	5	3	8	3	6	4	2	3	0	37654000	38605000	17330000	29988000	51566000	13931000	35253000	41394000
cytoplasm	P01790	Ig heavy chain V region M511 OS=Mus musculus OX=10090 PE=1 SV=1	1.871	Up	0.016756	---	69.7	13.652	183.49	116	8	4	5	16	15	9	24	12	9	16	10	8	8	8	7	8	8	8	8	8	4	4	4	3	4	4	4	4	4	1027400000	2288100000	2171100000	1505000000	4623900000	2703300000	1595900000	3731100000	2849000000	0.411
	P70195	Proteasome subunit beta type-7 OS=Mus musculus OX=10090 GN=Psmb7 PE=1 SV=1	0.6	Down	0.00078413	Psmb7	51.6	29.891	58.966	35	9	9	0	7	5	3	6	4	4	3	3	3	7	6	5	7	5	4	7	6	3	7	6	5	7	5	4	7	6	52792000	44749000	33189000	52259000	36791000	34680000	60896000	39553000	31742000	1.229
	Q9Z2U0	Proteasome subunit alpha type-7 OS=Mus musculus OX=10090 GN=Psma7 PE=1 SV=1	0.482	Down	0.021522	Psma7	59.3	27.855	86.444	75	12	12	4	10	9	7	11	9	7	10	8	5	8	7	9	8	9	8	8	7	5	8	7	9	8	9	8	8	7	405950000	226500000	127370000	261520000	181080000	142380000	221700000	233750000	158730000	1.865
	Q9Z2U1	Proteasome subunit alpha type-5 OS=Mus musculus OX=10090 GN=Psma5 PE=1 SV=1	0.337	Down	0.0002391	Psma5	60.6	26.411	161.68	55	11	11	4	7	7	6	6	4	6	9	6	6	8	8	8	8	6	8	7	7	6	8	8	8	8	6	8	7	7	391040000	136750000	114170000	345430000	155870000	108040000	325340000	183900000	135770000	1.856
	P06330	Ig heavy chain V region AC38 205.12 OS=Mus musculus OX=10090 PE=1 SV=1	0.491	Down	0.0079956	---	72	12.934	91.568	46	7	3	2	6	6	4	6	6	4	7	5	5	6	6	6	6	6	6	6	6	2	2	2	2	2	2	2	2	2	0	1059800000	1072400000	2542800000	1346300000	1189800000	2488400000	734970000	1446500000
	P01867	Ig gamma-2B chain C region OS=Mus musculus OX=10090 GN=Igh-3 PE=1 SV=3	0.515	Down	0.00068018	Igh-3	53.7	44.259	267.05	357	16	16	18	54	52	26	53	49	24	39	42	13	14	15	13	14	13	13	15	14	13	14	15	13	14	13	13	15	14	10878000000	5283500000	5380300000	10442000000	5830900000	4971000000	8786500000	3496600000	5141900000	1.626
cytoplasm,nucleus	P01648	Ig kappa chain V-V region HP 91A3 OS=Mus musculus OX=10090 PE=1 SV=1	3.293	Up	0.000182858	---	41.7	11.961	8.4378	33	4	1	3	4	4	3	5	4	3	3	4	3	4	4	3	4	4	3	4	4	1	1	1	1	1	1	1	1	1	291430000	692530000	897730000	220070000	843750000	791910000	248370000	578240000	813550000	0.488
	Q60692	Proteasome subunit beta type-6 OS=Mus musculus OX=10090 GN=Psmb6 PE=1 SV=3	0.46	Down	0.018079	Psmb6	41.2	25.378	41.723	41	6	6	3	6	4	4	6	3	4	6	5	2	5	5	3	4	2	3	5	4	2	5	5	3	4	2	3	5	4	111610000	47176000	42952000	64545000	53155000	49931000	105510000	53294000	36637000	1.778
	P08607	C4b-binding protein OS=Mus musculus OX=10090 GN=C4bpa PE=1 SV=3	0.492	Down	0.00068105	C4bpa	45.2	51.523	203.65	248	20	20	13	31	37	16	38	33	18	31	31	15	18	18	14	17	17	14	16	17	15	18	18	14	17	17	14	16	17	8684800000	4552300000	4644900000	10529000000	4827000000	4280300000	8505500000	4206600000	4707700000	1.423
	P26039	Talin-1 OS=Mus musculus OX=10090 GN=Tln1 PE=1 SV=2	0.188	Down	0.0094384	Tln1	39.4	269.82	323.31	149	65	65	19	52	9	27	11	3	23	5	0	25	50	19	35	20	11	32	11	7	25	50	19	35	20	11	32	11	7	377570000	554530000	101230000	265990000	108540000	39452000	266730000	71806000	30356000	1.871
	P28076	Proteasome subunit beta type-9 OS=Mus musculus OX=10090 GN=Psmb9 PE=1 SV=1	0.662	Down	0.00118094	Psmb9	57.5	23.396	57.35	25	7	7	4	3	2	6	0	2	6	2	0	5	3	3	6	1	2	5	2	1	5	3	3	6	1	2	5	2	1	44926000	32494000	27947000	44001000	0	30068000	42575000	53528000	0	1.141
	P01645	Ig kappa chain V-V region HP 93G7 OS=Mus musculus OX=10090 PE=1 SV=1	2.308	Up	0.001277	---	93.5	11.954	83.168	113	7	1	8	13	15	8	14	11	13	16	15	5	6	6	5	6	6	6	6	6	0	0	0	0	0	0	1	0	0	1293500000	2259600000	2537200000	951410000	1563200000	2874700000	1256900000	2099000000	2666500000	0.665
mitochondria	P01670	Ig kappa chain V-III region PC 6684 OS=Mus musculus OX=10090 PE=1 SV=1	0.643	Down	0.0064757	---	88.3	12.039	159.76	136	6	0	10	12	17	18	19	14	17	15	14	5	5	5	5	5	5	5	5	5	0	0	0	0	0	0	0	0	0	2459000000	1486100000	1468600000	2090200000	1287700000	1591000000	2163200000	1354100000	1255900000	1.46
	P04940	Ig kappa chain V-VI region NQ2-17.4.1 OS=Mus musculus OX=10090 PE=2 SV=1	1.769	Up	0.0044954	---	50.5	11.561	39.248	170	5	4	6	19	22	9	21	23	14	33	23	4	5	4	4	4	4	4	4	4	3	4	3	3	3	3	3	3	3	401200000	775060000	627250000	419450000	689160000	836140000	372320000	1188900000	646400000	0.606
	P03976	Ig kappa chain V-II region 17S29.1 OS=Mus musculus OX=10090 PE=1 SV=1	0.268	Down	0.0058011	---	90.3	12.39	112.46	30	6	6	4	5	2	3	3	4	4	2	3	2	3	1	5	3	3	5	2	2	2	3	1	5	3	3	5	2	2	1563000000	913420000	0	1076100000	394540000	320940000	983360000	491220000	325580000	2.061
nucleus	Q8BTM8	Filamin-A OS=Mus musculus OX=10090 GN=Flna PE=1 SV=5	0.423	Down	0.0042431	Flna	34.1	281.22	323.31	179	60	60	15	71	15	19	16	7	21	8	7	17	50	25	25	26	19	23	14	17	17	50	25	25	26	19	23	14	17	418830000	1009100000	171540000	320160000	236960000	118590000	303370000	109350000	150740000	1.328
	Q9Z2W0	Aspartyl aminopeptidase OS=Mus musculus OX=10090 GN=Dnpep PE=1 SV=2	1.988	Up	0.0057028	Dnpep	32.3	52.206	48.306	53	10	10	5	8	5	5	6	6	5	7	6	4	9	7	5	8	8	5	7	7	4	9	7	5	8	8	5	7	7	26703000	72872000	46175000	19556000	60942000	53617000	29276000	53441000	50303000	0.582
other | Golgi apparatus	Q8BND5	Sulfhydryl oxidase 1 OS=Mus musculus OX=10090 GN=Qsox1 PE=1 SV=1	0.609	Down	0.00047921	Qsox1	33.6	82.784	250.68	116	21	21	13	12	11	11	15	17	11	13	13	11	19	16	12	16	17	13	16	15	11	19	16	12	16	17	13	16	15	365520000	204680000	210230000	384380000	247550000	227890000	373220000	201930000	246290000	1.336
other | endoplasmic reticulum	Q03734	Serine protease inhibitor A3M OS=Mus musculus OX=10090 GN=Serpina3m PE=1 SV=2	0.649	Down	0.0195395	Serpina3m	48.3	47.064	88.294	75	19	9	6	10	7	7	8	8	10	9	10	14	17	15	13	15	17	16	16	15	5	7	6	5	6	7	8	7	6	225870000	134520000	115980000	203930000	179910000	128420000	208690000	165520000	169690000	1.326
other | plasma membrane	P03987	Ig gamma-3 chain C region OS=Mus musculus OX=10090 PE=1 SV=2	2.76	Up	0.0030383	---	73.6	43.929	323.31	725	26	26	20	77	104	41	118	101	35	114	115	19	22	23	21	24	24	21	23	24	19	22	23	21	24	24	21	23	24	7228700000	15079000000	28776000000	10599000000	29541000000	28947000000	11373000000	30033000000	22885000000	0.353
other | peroxisome	O70570	Polymeric immunoglobulin receptor OS=Mus musculus OX=10090 GN=Pigr PE=1 SV=1	0.491	Down	0.021397	Pigr	26.8	84.998	108.55	87	15	15	7	14	9	9	8	14	9	6	11	8	12	10	10	8	12	11	8	10	8	12	10	10	8	12	11	8	10	370040000	142530000	178180000	245830000	126780000	111950000	243870000	125550000	132240000	1.986
[truncated: 8 more columns]
